# Supplementary material for: Aflatoxin B1 Exposure Suppresses the Migration of Dendritic Cells by Reshaping the Cytoskeleton
Source: Int J Mol Sci. 2025 Feb 18;26(4):1725. doi: 10.3390/ijms26041725 (PMC11854954; doi:10.3390/ijms26041725)
Supplement: Supplementary file 1 [file ijms-26-01725-s001.zip › Supplementary Table 1.csv]

	symbol	baseMean	logFC	lfcSE	stat	PValue	FDR	direction
Snx13	Snx13	591.030880944805	-0.242416411906727	0.0853963123166653	-2.83872225076655	0.00452945640218191	0.00992235641283395	Ns
Cpeb1	Cpeb1	203.762108090521	0.279644920020038	0.133008413238582	2.10246038736233	0.0355129661494297	0.0619242718612209	Ns
Aldh1l2	Aldh1l2	26.7277582948523	-0.941616847440848	0.352465813165928	-2.67151256169508	0.00755102461792748	0.0156603380682868	Ns
Aim2	Aim2	1234.32781054564	0.246004363801747	0.0687939073673544	3.57596149449837	0.000348943014414062	0.000969461964389999	Ns
Ppp2r1b	Ppp2r1b	582.588521803959	0.472246554866802	0.094288217685269	5.00854259906731	5.48437377904425e-07	2.44517790738622e-06	Ns
Idi1	Idi1	560.770401010927	0.504498755651601	0.093319948816178	5.40611907798369	6.44049866944909e-08	3.26392791847577e-07	Ns
Gm15448	Gm15448	43.5666686570308	0.954194452482249	0.291932363447398	3.2685463208473	0.0010810148130198	0.00271677319481078	Ns
Cnep1r1	Cnep1r1	462.936142701729	0.0879187519406651	0.0931801586657979	0.943535117341843	0.345407261696648	0.437338039309406	Ns
Mthfd2l	Mthfd2l	53.793439529355	-0.183737973072712	0.245484957873943	-0.748469375329551	0.454177090492973	0.543043910274106	Ns
Metap1	Metap1	1451.62300439257	-0.147430877365145	0.0689582485668619	-2.13797305513344	0.032518930185394	0.0573130758952569	Ns
Hsd11b1	Hsd11b1	42.4457970433077	-0.0909973215895656	0.270817140904363	-0.336010199670857	0.736863174983769	0.799126534375448	Ns
Rab29	Rab29	339.778221444744	-0.268622473284356	0.108942321026527	-2.46573113876424	0.0136733924462611	0.0266530411029681	Ns
Nckap5l	Nckap5l	132.983901290183	-0.923505355065117	0.165787462324355	-5.57041734107929	2.54129861588798e-08	1.35454474301978e-07	Ns
Shfl	Shfl	58.0238575616956	0.387164619291488	0.245883332196537	1.57458667829515	0.115351879788604	0.173849201530184	Ns
Ccnyl1	Ccnyl1	287.584781482349	0.521583506592005	0.115836629881083	4.50275104798418	6.70794440379944e-06	2.56023543621735e-05	Ns
Rin1	Rin1	68.1286500876617	1.02947716765073	0.221985497642647	4.63758749370187	3.52499409447084e-06	1.40770004300978e-05	Ns
Slc9a6	Slc9a6	628.915942278185	0.0145626501802637	0.083865248263258	0.173643439706405	0.862145690634556	0.900353277534481	Ns
Cox14	Cox14	504.578062339469	-0.261761300089648	0.107889720130565	-2.42619315142232	0.0152581471877869	0.0293296055833929	Ns
Zfp90	Zfp90	122.371422033385	-0.475440238748467	0.161771414003105	-2.93896323821055	0.00329312131439561	0.00744807173516209	Ns
Cnn2	Cnn2	2465.64176091278	0.533115239217295	0.0633964055468029	8.40923447660954	4.12695358603517e-17	5.44692366156864e-16	Ns
Bet1l	Bet1l	932.175901640291	0.0405536665938552	0.0765630466580431	0.529676761362199	0.596336062788083	0.677197161927234	Ns
Hexdc	Hexdc	337.72321980773	-0.234404500697544	0.107042398175691	-2.18982856038792	0.0285366725971307	0.0511857327739906	Ns
Gm45927	Gm45927	157.730482673816	0.441738793821182	0.153069457717887	2.88587155404525	0.00390331423037723	0.00867974803358573	Ns
Nsmce2	Nsmce2	222.057453827165	-0.157167909795525	0.12529721790839	-1.25436073058252	0.209710919141119	0.288597329438677	Ns
Rap1a	Rap1a	1136.79952654627	-0.181052923945099	0.0672333614361485	-2.69290304809532	0.00708328633261238	0.0147983733305708	Ns
Myadm	Myadm	2522.58253343899	0.0746723691030916	0.0549450284379362	1.35903777331626	0.17413461940091	0.246935576032253	Ns
Myl12b	Myl12b	3859.54175573873	-0.0710912771699635	0.0568057102243204	-1.25148117837504	0.210758976361156	0.289799816184764	Ns
Sp4	Sp4	170.2461039657	-0.525718003056163	0.149990343766059	-3.50501232183405	0.000456586150954898	0.0012409804770642	Ns
Gm527	Gm527	28.0672459765346	0.119828071920253	0.328734434802687	0.364513294727326	0.715474747934936	0.781138637569481	Ns
Uba1	Uba1	9804.89531414445	0.120792747570604	0.0565044035723532	2.13775812031942	0.0325363796472712	0.057335149178608	Ns
Pstpip2	Pstpip2	280.10122941622	0.0271171746706891	0.121688142244424	0.222841553585568	0.823658825968575	0.86873356827944	Ns
Snip1	Snip1	510.630401998378	0.199507032409058	0.0916659700716548	2.17645689292444	0.0295211136305342	0.0527240386273472	Ns
Irf5	Irf5	7903.55610417978	-0.0219033948804044	0.0548712072881373	-0.39917829336953	0.689761836216971	0.759579749825159	Ns
Cep85l	Cep85l	276.664880546966	0.203585861941498	0.124765201096578	1.63175196410662	0.102731748345364	0.157438162518218	Ns
Uqcrb	Uqcrb	1065.01347035354	0.0061060125748729	0.0802468673697124	0.0760903543653779	0.939347213995621	0.957357811077134	Ns
Chek2	Chek2	205.937093673168	-0.191229913196444	0.130681502812215	-1.46332808455099	0.143377626483242	0.209575458298772	Ns
Flvcr2	Flvcr2	21.5343731480308	-0.350782454158534	0.386007829194835	-0.908744402646503	0.363485060065983	0.455373394772719	Ns
Zup1	Zup1	336.972799853381	0.179402400571227	0.106296558867916	1.68775360634348	0.0914585367364248	0.142564117052587	Ns
Uba2	Uba2	954.293672829867	0.217557108609006	0.0817291801856562	2.66192696555628	0.00776947343584926	0.0160732966530516	Ns
Slc39a14	Slc39a14	1178.03955836961	0.0932421636448988	0.0684107684127389	1.36297494982582	0.172890405551483	0.245411195101185	Ns
Garem2	Garem2	27.144121146286	0.89856627768929	0.349234910959295	2.57295662458562	0.0100833844070183	0.0203080757581488	Ns
Arhgef12	Arhgef12	884.752096608939	0.00266136569145007	0.074823026302741	0.0355688057935793	0.971626181945655	0.98038488203427	Ns
Fbl	Fbl	528.792869561386	-0.0684321732171988	0.0887067464383479	-0.771442713940138	0.440444565382017	0.529178984994536	Ns
Zfp248	Zfp248	28.9796507737869	0.278011831455228	0.32624334609672	0.852160924602602	0.394124781110032	0.485503341471098	Ns
Ccny	Ccny	1440.46182287377	-0.4629305761963	0.0632609775851403	-7.31779042733352	2.52087137631115e-13	2.3935941020912e-12	Ns
Nek1	Nek1	320.709403762443	-0.276161893138011	0.111959270845338	-2.46662818588292	0.0136391900350721	0.0265952782576673	Ns
Tlr3	Tlr3	140.953670770796	1.30224390476905	0.163343283952451	7.97243616791821	1.55576597588777e-15	1.83121048789783e-14	Ns
Alg11	Alg11	357.620934338477	0.249043158370296	0.100839221309937	2.46970529061151	0.0135224404265986	0.0264162995479165	Ns
Edem1	Edem1	7374.0447716951	0.394256785496507	0.0481421208653978	8.18943533042142	2.6245460367682e-16	3.26762999080414e-15	Ns
Syne1	Syne1	730.12820370681	-0.794380197738145	0.0919930835256187	-8.63521655426325	5.86158894616052e-18	8.30106531900907e-17	Ns
Acd	Acd	369.603839667241	-0.550671882915918	0.102597073191196	-5.36732545858992	7.99127795392824e-08	4.00976149403787e-07	Ns
Alkbh8	Alkbh8	150.51140638466	0.116600919970897	0.158949865696192	0.733570421467114	0.463210593589525	0.551974052612925	Ns
Il13ra1	Il13ra1	1063.93560237115	-0.271626682977705	0.0747527133790608	-3.6336698789825	0.000279418328391826	0.000791696727058534	Ns
Taf15	Taf15	1030.35176546796	-0.190658611935833	0.0749422730728363	-2.54407297935215	0.0109568189802413	0.0218816829214254	Ns
Ggps1	Ggps1	507.026489357586	0.160359741484158	0.0886343433578924	1.80922806452854	0.0704155793221063	0.113454361091853	Ns
Rev3l	Rev3l	323.613954460619	-0.201078056340744	0.108768058336678	-1.84868664032165	0.0645030738889464	0.104842262376602	Ns
Panx1	Panx1	1027.55612865464	-0.29185760202047	0.0794641761477852	-3.672819831136	0.000239888623071092	0.000687479926432935	Ns
Mtmr12	Mtmr12	476.873832998928	0.278836074358505	0.0950421030919386	2.93381633283908	0.00334822273448494	0.00755801063644352	Ns
Xrn2	Xrn2	1162.53053197133	-0.235435891870372	0.079905082615777	-2.94644450844841	0.00321450090391538	0.00729577013501247	Ns
Sla	Sla	956.976317803433	0.683850788491171	0.0934824486782304	7.31528536276374	2.56835000643008e-13	2.43552268912898e-12	Ns
Stard10	Stard10	674.734275615651	-0.920496777275821	0.0934394562558285	-9.85126427486465	6.76871118505753e-23	1.41972192622081e-21	Ns
Slc39a1	Slc39a1	2896.4339572671	0.328860980411451	0.070649071948351	4.65485209277582	3.2421336076138e-06	1.30188607541333e-05	Ns
Nsd1	Nsd1	1962.84150068223	0.263571040762846	0.0589827117720511	4.46861517289103	7.87276198205374e-06	2.96976092783823e-05	Ns
Ephx2	Ephx2	41.9047095493373	-1.02553690748389	0.274240188331049	-3.73955733375559	0.000184344599986199	0.000540542944191269	Ns
Slc39a2	Slc39a2	1644.45008408333	-1.02980071728996	0.0714092771148796	-14.4211054767194	3.81187689796473e-47	3.36167113403087e-45	Ns
Cxxc5	Cxxc5	19.0112190911529	-0.256476474448096	0.413690109442385	-0.619972459080063	0.535275919150986	0.621003286310209	Ns
Cdv3	Cdv3	2779.38859018357	-0.0614579290914258	0.0551268726654347	-1.1148451947277	0.264916765536438	0.351561339216789	Ns
Cyp2ab1	Cyp2ab1	32.5302801279003	0.164687020807419	0.341952311255085	0.481608152326739	0.630084333827286	0.706969805309247	Ns
Cd200r4	Cd200r4	808.44350132106	0.4594293733762	0.0985199701448147	4.66331214575972	3.11160227481062e-06	1.25292847046248e-05	Ns
H2bc6	H2bc6	15.4664445653855	0.920877022028349	0.455820687032017	2.0202615814224	0.0433562616065105	0.0738636384254922	Ns
Tmem237	Tmem237	202.121579414154	-0.0576006788435925	0.128241361355646	-0.449158354486358	0.653317427243146	0.7276375976404	Ns
Pdrg1	Pdrg1	764.584908893855	0.925329984545381	0.0856582631667708	10.8025770116752	3.34676215700235e-27	9.29824779705594e-26	Ns
Smpd2	Smpd2	199.882149805989	-0.648139226514	0.140285889175662	-4.62013129276613	3.83497287095875e-06	1.52312927979634e-05	Ns
Ppfia3	Ppfia3	223.351133182944	0.101563103254554	0.126651996556057	0.801906847237118	0.422606845003392	0.512401445962346	Ns
2610507B11Rik	2610507B11Rik	3382.37128367376	-0.0370563825633799	0.0540906399445244	-0.685079388991979	0.493293825598394	0.580512881499283	Ns
Klhl3	Klhl3	199.9521173616	-1.05873651354066	0.142267614395945	-7.44186593720544	9.92729440129339e-14	9.76044207140679e-13	Ns
Rcsd1	Rcsd1	489.573634117007	-0.0725864124764805	0.0908670189290308	-0.798820224675491	0.424394661571297	0.514247762605545	Ns
Ppp6r2	Ppp6r2	253.683996522495	-0.865358888475728	0.119472718108157	-7.24315058850784	4.38379692833308e-13	4.05014127323218e-12	Ns
Snx6	Snx6	977.628019595069	0.275750636583649	0.0750565393443214	3.67390555163548	0.000238871058974889	0.000685069720996965	Ns
LOC115489139	LOC115489139	97.1308110251307	-0.437098339346205	0.181106436485346	-2.41348870768363	0.0158006174953472	0.030272381215164	Ns
Aph1c	Aph1c	1727.68945440393	0.525588753695604	0.0764138229954437	6.87818948316384	6.06180086658762e-12	4.92775306480073e-11	Ns
Usp19	Usp19	2874.33802635976	0.158125391578935	0.0536691540481052	2.94629931072143	0.00321601036303407	0.00729777322340733	Ns
Scp2	Scp2	1931.06880284367	-0.215697507395278	0.0592121375440909	-3.64279210887571	0.000269696650253286	0.000765741147706951	Ns
Tbc1d17	Tbc1d17	583.475900790365	0.0872408423040827	0.086717381145476	1.00603640414058	0.314398058614253	0.404767507225008	Ns
H2-Q1	H2-Q1	55.9663892754554	-0.353770896244112	0.259792694330018	-1.36174305115259	0.173278989633349	0.245877580345345	Ns
Hgsnat	Hgsnat	1899.48521359464	0.368624783678669	0.0682057359384959	5.40460092698178	6.49528424126199e-08	3.28889098967076e-07	Ns
Plekhm2	Plekhm2	1535.84353303047	0.03612002685363	0.0693115457532061	0.521125686364587	0.602279218306791	0.683213055964661	Ns
Rad9a	Rad9a	386.513494043966	-0.0160323673450834	0.101669392070292	-0.157691189242078	0.874700143592217	0.909953920603843	Ns
Myo1f	Myo1f	4278.37452264497	-0.778583138635978	0.0670445395699936	-11.6129239402584	3.54289532751972e-31	1.27686825101105e-29	Ns
Micall1	Micall1	3308.22989346567	0.175008719835411	0.0585509990089807	2.98899630745101	0.00279895514296272	0.00645712184289122	Ns
Rtn4rl2	Rtn4rl2	80.3542014332336	-3.52540815632407	0.283043140224563	-12.4553739529849	1.30737243526932e-35	6.28889360288024e-34	Down
Rexo2	Rexo2	497.760480684198	0.673026213539593	0.114411721804529	5.88249353234498	4.04131135085248e-09	2.37002042495082e-08	Ns
Npy	Npy	1584.85921598467	0.506878949733655	0.0626447962166061	8.09131772064557	5.90226711229376e-16	7.15711369314704e-15	Ns
Pla1a	Pla1a	1096.75959144799	1.61645273323671	0.0843249126762885	19.1693377666699	6.67531215083079e-82	2.35476693175216e-79	Up
Dnajb14	Dnajb14	856.730407793401	-0.285075779112585	0.0749470089687655	-3.80369787980988	0.0001425520228885	0.000427803067400111	Ns
Slc2a9	Slc2a9	413.517918948507	-0.141402867314265	0.0962311761940361	-1.46940807445964	0.141722138560191	0.207442149500715	Ns
Fbxl8	Fbxl8	153.555678896564	-0.316544096388	0.146665200965295	-2.15827677120834	0.0309063196197434	0.0548287143048467	Ns
Ltn1	Ltn1	986.471541071612	0.13922292433791	0.074218819782405	1.87584395367757	0.060676710497882	0.0994981809981468	Ns
Pex2	Pex2	406.164245230464	-0.0390621976391442	0.0953792773237003	-0.40954595940766	0.682139046063035	0.753180369460285	Ns
Tmem177	Tmem177	272.6776029592	0.455515902637319	0.116579230537369	3.9073503962724	9.33137825559496e-05	0.000290834201535157	Ns
Atpif1	Atpif1	1722.70826784894	-0.104125662287938	0.0607579104247889	-1.71377951545639	0.0865692268888149	0.135870617529014	Ns
Rangap1	Rangap1	1357.24905598793	0.0126960893620973	0.0742763310574459	0.170930485948182	0.864278425093719	0.901688680817131	Ns
Cox7a1	Cox7a1	35.1283842417051	0.688054016745639	0.300350444388763	2.29083735216668	0.0219728224273356	0.0406331415213049	Ns
Ndufb3	Ndufb3	507.688147252664	0.162707104682391	0.0936121384683647	1.73809836357254	0.0821934832104019	0.129807941670369	Ns
Stra6l	Stra6l	167.502108423992	0.533527800423667	0.144358261545493	3.69585914038962	0.000219144455150989	0.000633331827808507	Ns
Ikbip	Ikbip	173.818023763478	0.0931318876153696	0.146526959459031	0.635595578855981	0.525040051870639	0.611424206987872	Ns
LOC102634078	LOC102634078	50.6121440790703	0.0962652036006175	0.249723838809198	0.385486640200854	0.699876902726397	0.768247715666005	Ns
Tmem141	Tmem141	201.396853357932	-0.010074526688199	0.132823695340656	-0.0758488661406433	0.939539338508639	0.957469792487005	Ns
Kcnh6	Kcnh6	18.3686867996768	0.343932553103807	0.421025472008177	0.816892506439914	0.413989860545914	0.504317284074402	Ns
H2-Q4	H2-Q4	6352.81074484591	-0.388542448071523	0.0649667105769957	-5.98063907839446	2.22263859864954e-09	1.3475904128583e-08	Ns
Crebbp	Crebbp	429.900471089169	0.400591550819729	0.0954142336314148	4.19844645367288	2.6875238321996e-05	9.20973356804108e-05	Ns
Carm1	Carm1	715.081800905549	-0.52041744173708	0.0802944018231709	-6.48136644548613	9.08956071279144e-11	6.45192538156129e-10	Ns
Ttc33	Ttc33	308.176927596464	-0.000424583556318856	0.109763350655101	-0.00386817233425192	0.996913652712688	0.997856563304248	Ns
Ptpn3	Ptpn3	570.15365180629	-0.618756400442246	0.0963678156715344	-6.42077851542523	1.35579169065392e-10	9.46776908872363e-10	Ns
Slc27a3	Slc27a3	171.299492637146	1.37888875355577	0.151637610638737	9.09331628048965	9.6063302247811e-20	1.58620269711598e-18	Ns
Thop1	Thop1	291.127423418191	0.0453578172250923	0.110471516743737	0.410583818907	0.681377730682699	0.752625311972417	Ns
Kdm5b	Kdm5b	769.057460177456	-0.470425312488648	0.0925088453490734	-5.08519278036108	3.67252849109575e-07	1.6778612309594e-06	Ns
Arl4c	Arl4c	4278.14400594027	0.433867857753675	0.0632342919961353	6.86127485668998	6.82487031045424e-12	5.50245914180553e-11	Ns
Rgp1	Rgp1	942.100417402778	0.137983714598155	0.0722793650892725	1.90903329640113	0.0562577965197965	0.0930402751920948	Ns
Bbx	Bbx	871.21669967832	-0.348610423918569	0.0774604393500949	-4.50049634166117	6.77949716323871e-06	2.58669703301415e-05	Ns
Guf1	Guf1	148.791403749137	0.003456691257709	0.147408272802796	0.0234497778990559	0.981291498885242	0.987569321217524	Ns
Nomo1	Nomo1	953.650929005652	-0.39972175020568	0.0746828200312554	-5.3522583913997	8.68632413429022e-08	4.33980683464688e-07	Ns
Rexo1	Rexo1	534.072686922577	-0.231499104666037	0.0891217980801447	-2.5975587303328	0.0093889062833752	0.0190444777913871	Ns
Nedd1	Nedd1	327.455177317835	0.581074782895358	0.110003396644942	5.28233491526533	1.27547752657701e-07	6.212482797859e-07	Ns
Dcaf7	Dcaf7	3485.38915418804	0.052978379523078	0.0538603945567531	0.983624051755772	0.32530039477184	0.415997132323299	Ns
Kctd18	Kctd18	324.643444362605	0.371789704996821	0.106929877957703	3.47694874526916	0.000507154758068044	0.00136613726793296	Ns
Hic2	Hic2	125.206599119688	-0.222298674933997	0.163489967680155	-1.35970835451441	0.173922233289993	0.246695347597028	Ns
Ahcyl1	Ahcyl1	2691.50491181133	-0.326695514163208	0.0654997404427898	-4.98773753841906	6.10904842682162e-07	2.70205631044025e-06	Ns
Gm46620	Gm46620	172.658660759151	0.565432445689192	0.14013681210019	4.0348601999376	5.4634817300635e-05	0.00017750551210614	Ns
Coa5	Coa5	3824.96434250465	0.0903260433379529	0.0532683028815079	1.69568089185942	0.0899463291386032	0.140545666778856	Ns
Metrnl	Metrnl	1709.94344149477	0.276869660958702	0.0620348064575431	4.46313411404278	8.07694628985435e-06	3.03988786809552e-05	Ns
Ifitm3	Ifitm3	4987.45814141674	1.11633609155211	0.0671812255178808	16.6167866535121	5.26816557940546e-62	8.40091993285739e-60	Ns
Esyt1	Esyt1	5670.66496332191	0.16279113951823	0.0766328589063463	2.12429944336513	0.0336451122508726	0.0590418033304373	Ns
Ywhae	Ywhae	3691.86637966137	0.316083051222613	0.0555056309406487	5.69461234591848	1.23652543311858e-08	6.86329277430156e-08	Ns
Hfe	Hfe	253.958154139008	0.565776080306608	0.12440182195155	4.54797262155015	5.41651798904663e-06	2.10600153341656e-05	Ns
Epg5	Epg5	785.671989658123	-0.432518679878872	0.0870174276836311	-4.97048340076632	6.67861794276661e-07	2.93823852878859e-06	Ns
Acvr2b	Acvr2b	100.876797457069	-0.626110347042603	0.179915737414422	-3.48001990287491	0.000501376534738661	0.00135355385920518	Ns
Ezr	Ezr	5205.03148822551	-0.698711468701714	0.0509093848230717	-13.724610327349	7.2316886390455e-43	4.98130694953424e-41	Ns
Tpd52	Tpd52	2393.30226477655	-0.239873583080101	0.0666062306150438	-3.60136853362068	0.000316546483018477	0.000886863443758865	Ns
Mrps2	Mrps2	462.855290023563	0.364508747617716	0.0949371147681916	3.83947572567102	0.000123297318703696	0.000376029365216066	Ns
Slc25a29	Slc25a29	39.1682589096538	-0.187426317762567	0.287414771381634	-0.652110943573251	0.51432960481622	0.600834012008592	Ns
Jmjd4	Jmjd4	191.589992253178	1.03239436656224	0.144682102414172	7.1356052292278	9.6362205770308e-13	8.5434305968938e-12	Ns
Lrrc51	Lrrc51	99.8753258556731	0.0558663483040464	0.179830195126645	0.310661667606504	0.756057841069021	0.814287019525987	Ns
Dhrs4	Dhrs4	141.157159052169	0.875266487378714	0.175159443700833	4.99697001135515	5.82381208868299e-07	2.58463578057029e-06	Ns
Tbc1d10a	Tbc1d10a	559.056075836465	0.0795022677761505	0.0892641148641101	0.890640857159448	0.373121872883215	0.464647854657379	Ns
Aco2	Aco2	5525.4797597717	-0.331660998009793	0.0525838707021831	-6.30727623472616	2.83988719661341e-10	1.91314391526486e-09	Ns
Ptbp3	Ptbp3	4046.58744787697	0.0688170148026737	0.0525789198370551	1.30883279869463	0.190590994169439	0.266346910339309	Ns
Trappc13	Trappc13	452.962159443322	0.275019304616693	0.0929001948284944	2.96037381971495	0.00307265959971215	0.00700937299632551	Ns
Specc1	Specc1	943.549693615976	-0.295434617115188	0.0787631215145351	-3.75092570525747	0.000176182902892887	0.000519358109034211	Ns
Srcap	Srcap	1542.87608290055	0.0908891752408677	0.0637230982271538	1.4263144412231	0.153777597942626	0.222403406342417	Ns
Pik3ca	Pik3ca	1061.35512087902	0.0595264591479143	0.0715240610519361	0.832257820269602	0.405263433447369	0.496544745685804	Ns
Jund	Jund	3796.88978271194	-0.12321434358363	0.0605728286525568	-2.03415205009464	0.0419362673783699	0.071696297334646	Ns
Nmt2	Nmt2	496.421386853201	-0.239478688591386	0.0919987621619067	-2.60306424742902	0.00923946374186997	0.0187707848898967	Ns
Rab31	Rab31	1130.88194008385	-0.17869618774524	0.0678154889281485	-2.63503501293887	0.00841286046185093	0.017283193568679	Ns
Rad18	Rad18	122.841488973594	-0.562561201505528	0.162865083286454	-3.45415475283962	0.000552020513079597	0.00147522286335161	Ns
Lix1l	Lix1l	189.792711873516	-0.747941014191911	0.145462648167025	-5.14180804224808	2.72107057672183e-07	1.26602648215903e-06	Ns
A430033K04Rik	A430033K04Rik	51.7491425654775	-0.621390821356209	0.251482674679121	-2.4709090681856	0.0134770082747538	0.02633638632305	Ns
Trim16	Trim16	61.660339371146	-0.440689083934047	0.225216599122255	-1.9567344753964	0.0503786943680216	0.0842007725970049	Ns
Znrd1as	Znrd1as	30.6657275408635	-0.663173313050786	0.330580260998971	-2.00608866072875	0.0448467894505098	0.0761133512164142	Ns
Myo7a	Myo7a	611.661868816243	-0.846371151467936	0.0846235290576566	-10.0016054741853	1.4994609311773e-23	3.27490144462194e-22	Ns
Pck2	Pck2	317.553179429746	-1.1582995315654	0.114559789175051	-10.1108734566148	4.94414946410081e-24	1.11756978469121e-22	Ns
Itga1	Itga1	500.051586070973	-0.393174784306047	0.0926374896827232	-4.24422969202471	2.19345590963916e-05	7.64262802876668e-05	Ns
Ckap5	Ckap5	861.679421600545	-0.200144849510974	0.0836442868679185	-2.39280956303711	0.0167199168501989	0.0318606240060837	Ns
C330007P06Rik	C330007P06Rik	624.877067769773	0.0756714644649201	0.0868845061980853	0.870943137921496	0.383785201313221	0.475180124280706	Ns
Dis3	Dis3	143.520844055513	0.506767427007967	0.154670041381599	3.27644204709093	0.00105123884320833	0.00265282275607807	Ns
LOC105245382	LOC105245382	15.558465878724	-0.573316598936725	0.454232340088525	-1.2621659629629	0.20688907356729	0.285287337763187	Ns
Tmc4	Tmc4	30.7787804046992	-0.48189080150155	0.325591555540838	-1.48004698924419	0.138860707054538	0.203817613267164	Ns
Ric1	Ric1	2353.11101632347	-0.335576805166948	0.0627386264943552	-5.34880700962016	8.85358884995131e-08	4.41579382186303e-07	Ns
Dock6	Dock6	210.090511896628	-0.335200637161155	0.132440087161611	-2.53096055994076	0.0113750638359143	0.0226586444411154	Ns
Kiz	Kiz	95.5771208210813	-0.132937740633194	0.18014058095659	-0.737966647644094	0.460534716807445	0.549460350349029	Ns
Frg1	Frg1	615.214525309729	0.11200972157926	0.0857443819154771	1.30632140645289	0.191443280424589	0.267316923814315	Ns
Prss12	Prss12	21.6537701682876	-0.147060494573866	0.370628544021834	-0.396786747663997	0.691524724086103	0.761017140582939	Ns
Poldip3	Poldip3	2896.47905222095	-0.13556975450277	0.0655362277078867	-2.06862309968529	0.0385814685430324	0.0666855048714833	Ns
Zfp790	Zfp790	216.152400595513	0.0187245876642455	0.134354446556092	0.139367085676827	0.889160080320796	0.92070361800625	Ns
Upf3a	Upf3a	389.329741255112	0.191749468229973	0.103848242043961	1.84643923147781	0.0648284552655519	0.105327012944353	Ns
Gm4724	Gm4724	98.4485185154024	-1.51836595260507	0.488756473443417	-3.10658995861024	0.00189258714586838	0.00452208681548725	Down
Inpp5k	Inpp5k	962.919337477516	0.0676156944772872	0.0719780225715412	0.939393610182633	0.347528692486099	0.439641546319352	Ns
Arfip1	Arfip1	702.428520693519	-0.419955521273481	0.0801824967566763	-5.23749619007111	1.6276965947956e-07	7.78152610267582e-07	Ns
Dcps	Dcps	123.965416464219	-0.749710817973942	0.165979810376634	-4.5168795907932	6.27575669762717e-06	2.40791310867099e-05	Ns
Pomgnt2	Pomgnt2	69.3610845414094	0.597350645762087	0.224798616537854	2.6572701156348	0.00787762963305929	0.0162767991761525	Ns
Zfp873	Zfp873	74.0817605611072	-0.0709436162750129	0.216215181781644	-0.328115795063174	0.742824111789299	0.804092940797771	Ns
Selenof	Selenof	1999.35618692823	-0.102981210483425	0.0654316758277344	-1.57387395601099	0.115516592032362	0.174052374818628	Ns
Dnm1l	Dnm1l	1242.99194491943	0.177006678653863	0.0711387383900139	2.48818973543549	0.0128395213673309	0.0252389172977202	Ns
Wdr77	Wdr77	264.92969947362	0.382834177284213	0.115955894845291	3.3015499366806	0.000961522173919189	0.00244561982502615	Ns
Paqr7	Paqr7	335.245030417244	-0.658027564969195	0.108975391182365	-6.03831340112392	1.55733376780633e-09	9.57176472599446e-09	Ns
Mcrip2	Mcrip2	106.995031469384	-0.746284646751212	0.17630203353838	-4.23298944302165	2.30605333925028e-05	7.99903662759612e-05	Ns
Pwwp2b	Pwwp2b	202.605160165582	-0.027084864761397	0.131415406507546	-0.206101137463222	0.836711910279035	0.87939358500887	Ns
Tnfsfm13	Tnfsfm13	329.229335538368	-0.24190746860892	0.113733491039268	-2.12696775943859	0.0334227620866045	0.0586927701689792	Ns
Agfg2	Agfg2	350.130383136649	-0.730819271515559	0.108928177587594	-6.70918478304544	1.95714705242287e-11	1.49397697293473e-10	Ns
Resf1	Resf1	1810.384981204	-0.00499482865445707	0.0621506709851969	-0.0803664477837535	0.935945811351828	0.955231107758314	Ns
Exoc5	Exoc5	1035.95779697528	0.17290438566551	0.0742481964226683	2.32873516120482	0.0198731001921397	0.0371396306528653	Ns
Lrch3	Lrch3	616.835429921905	0.293341592847467	0.0836996558040266	3.50469294084427	0.000457134193382225	0.0012421800058736	Ns
Zfp512	Zfp512	249.484108361451	-0.116009037256725	0.127761093215082	-0.908015377274737	0.36387009734806	0.455560118057595	Ns
Zfp595	Zfp595	92.6439743949861	0.244447044501313	0.186885560772355	1.30800391154389	0.190871982570365	0.266707568011237	Ns
Hmgcll1	Hmgcll1	19.5819285943473	0.0921587682175101	0.40590372401932	0.227045880005584	0.82038806651956	0.865731475528992	Ns
Plekhf1	Plekhf1	1139.56457640736	-0.215638847519213	0.074156532812478	-2.90788740170075	0.00363879329725442	0.00814913289213903	Ns
Ndufv2	Ndufv2	1010.63267503658	-0.320516600820049	0.0697226662446268	-4.59702157251839	4.2857326111856e-06	1.68890363327053e-05	Ns
Cd180	Cd180	118.503121192377	-1.2916807335437	0.175242904789019	-7.37080188837771	1.69604729009936e-13	1.63170962843361e-12	Ns
Thap2	Thap2	90.4906417329734	0.700563457529809	0.190096692121719	3.6853006210189	0.000228432849279069	0.000657888866515991	Ns
Rp2	Rp2	486.837084927952	0.186560780593069	0.0987900904280208	1.88845642093018	0.0589647030562238	0.097005102922202	Ns
Ube2m	Ube2m	1880.55010247199	0.120939388034202	0.0736353375976752	1.6424096361856	0.100505139254466	0.154493638724579	Ns
Fnta	Fnta	637.158148297566	0.156875917509521	0.0900214347813077	1.74265071302879	0.0813946458467264	0.128773453696893	Ns
Il2rb	Il2rb	25.917970956815	0.513978550312715	0.374314771556283	1.37311853383652	0.16971550017776	0.241700285976181	Ns
Mrps36	Mrps36	408.644383011698	-0.544449422545168	0.105441764079134	-5.16350828630448	2.42363847331428e-07	1.13444211772624e-06	Ns
Vhl	Vhl	1345.98310803013	-0.0118234487290505	0.0644787685630078	-0.183369642326478	0.854507993898924	0.893900750986465	Ns
Jdp2	Jdp2	1420.17431133168	0.442210158450185	0.071776626271816	6.16092147847055	7.23228486868894e-10	4.630969645567e-09	Ns
Phf2	Phf2	558.229858535176	-0.149080043209612	0.0871964598975706	-1.70970293271924	0.0873208201689113	0.136884145917896	Ns
Gtpbp6	Gtpbp6	266.860135558325	0.0930482850270515	0.11471169638905	0.81114906287737	0.417280073265054	0.507157792115107	Ns
Ncoa7	Ncoa7	839.451247973747	-0.0183934636600281	0.079367510165717	-0.231750544040289	0.81673177141476	0.863069585243212	Ns
Prss30	Prss30	52.5519051450245	-0.313816151883492	0.243635660906333	-1.28805508485944	0.19772678878197	0.274868468971826	Ns
Lrrc8d	Lrrc8d	1733.71129631358	-0.049589111973908	0.0615481822762693	-0.805695800264563	0.420418271668037	0.510417788760869	Ns
Wdfy1	Wdfy1	371.768629027818	-0.428671610441982	0.114961866706032	-3.72881567361927	0.000192381804986689	0.000561845607589073	Ns
Zfp942	Zfp942	190.518564264751	0.493213484408665	0.134749700142703	3.66021953211281	0.000251999252096813	0.000718824624763293	Ns
Tceal8	Tceal8	442.782971717165	0.212197764270936	0.0993200376810695	2.13650507214196	0.0326382679920602	0.0574972877868603	Ns
Pfdn2	Pfdn2	341.676368169997	0.213401883448804	0.104255722751204	2.04690810074826	0.0406671085734159	0.069854775107442	Ns
Crnkl1	Crnkl1	482.938872524791	0.544117097088827	0.100423167991701	5.41824270206049	6.01876769527263e-08	3.05424911685565e-07	Ns
Ywhah	Ywhah	5712.56112091337	0.220868142743886	0.063482387826574	3.47920345005406	0.00050290662905004	0.00135736982814086	Ns
Synpo2	Synpo2	62.8955860723235	1.56816067403019	0.240730719496291	6.51416934785652	7.30929983607878e-11	5.25101091152163e-10	Up
Supt4a	Supt4a	1125.55203891209	0.24537800956021	0.0687860009959863	3.56726668227926	0.000360724318924372	0.000998538384869747	Ns
Map1lc3a	Map1lc3a	533.023696114528	-0.0468727072770506	0.0939598452648339	-0.498858923670381	0.617878773347079	0.696699612604935	Ns
Trappc2	Trappc2	159.783741168128	0.499072974977059	0.157658023452163	3.16554123950748	0.00154794717367864	0.00376901339652648	Ns
Uhmk1	Uhmk1	5573.28371733807	-0.08668548579891	0.0516963002420875	-1.67682184978368	0.0935773237448291	0.145283225621973	Ns
Rab40c	Rab40c	822.403123572019	-0.346459052562734	0.0821511737274074	-4.21733539331219	2.47206152362161e-05	8.5064345836474e-05	Ns
Chst11	Chst11	4039.64777152054	-0.679824784505522	0.0600558159378781	-11.3198825773799	1.04611947564242e-29	3.43038783547985e-28	Ns
Gm10130	Gm10130	32.4511822879069	-0.0882610323813311	0.309907678146012	-0.284797824014374	0.77579903940595	0.829147688002631	Ns
Fuz	Fuz	229.8264290044	0.750235448638337	0.126989992670365	5.90783126183625	3.46640801857437e-09	2.04938830595349e-08	Ns
Arhgap45	Arhgap45	3438.45753790295	0.279789841647797	0.0578098859779085	4.83982690702271	1.29952263585479e-06	5.51704704740539e-06	Ns
Asf1a	Asf1a	195.824470897561	-0.456703813134727	0.136778337521089	-3.3390069027876	0.000840784750067119	0.00216061264360515	Ns
Pigw	Pigw	63.6644370929287	0.435792771817323	0.221223151457799	1.96992389334285	0.048847093613978	0.0819114112302388	Ns
Pea15a	Pea15a	2549.76219530504	0.3691357817602	0.0622514366812657	5.92975522236083	3.03386605023509e-09	1.80928456407719e-08	Ns
Ndc1	Ndc1	205.894770211593	-0.437166614348248	0.130266347254078	-3.35594436754702	0.000790944775439436	0.00204927401088148	Ns
Tmem39a	Tmem39a	614.296014719043	0.0529320505026165	0.0852826861356181	0.620665845567329	0.534819506080833	0.620535619484399	Ns
Bin1	Bin1	1103.08295396781	0.131280880623992	0.0782826591370158	1.67701100181351	0.0935403304978165	0.14526453939769	Ns
Lsm10	Lsm10	544.890176517243	0.541489900835453	0.0996860181580704	5.43195435870276	5.57401810994507e-08	2.84467973774093e-07	Ns
Mrgpre	Mrgpre	328.414570247194	0.0420785513457898	0.112119787877285	0.375299955007449	0.707437399608869	0.774356254710563	Ns
Zfp26	Zfp26	321.188114004394	0.376978487484337	0.119730312617667	3.14856346101873	0.00164075093660817	0.00397419510051097	Ns
Etfa	Etfa	982.777896274519	-0.0452688956286564	0.0787921120150182	-0.574535882729326	0.56560522598224	0.649650758328491	Ns
Sdhaf2	Sdhaf2	1610.37859424112	-0.215505635754983	0.0659315036148752	-3.26862916723109	0.0010806983776227	0.00271656441673631	Ns
Csnk2a1	Csnk2a1	2256.64509782138	-0.370968371949842	0.0683992256436264	-5.4235756100904	5.84184875282197e-08	2.9748452026072e-07	Ns
Treml4	Treml4	15.6824448736902	1.56390407391779	0.481075398334655	3.25085023954992	0.00115060449413876	0.00287675835830526	Up
Ahnak2	Ahnak2	3329.03008674577	-0.357838193126655	0.0686335659654111	-5.21374910502235	1.85061729402795e-07	8.78590371932273e-07	Ns
Sppl2a	Sppl2a	5779.81622997332	0.203096342456101	0.0503773378610877	4.03150208167264	5.54215055922237e-05	0.000179810966164737	Ns
Tbp	Tbp	224.863039329617	0.0678167905668689	0.123354870097422	0.54976986732108	0.582477228741337	0.664896785622466	Ns
Pou6f1	Pou6f1	177.968064847922	-1.25121399530968	0.149221215079835	-8.38496050739349	5.07427892028155e-17	6.6519910935808e-16	Ns
Ap5m1	Ap5m1	379.659118923227	-0.0121407183837253	0.101082763279939	-0.120106712458016	0.904398615114293	0.931608200915448	Ns
Anln	Anln	24.8071636142287	-1.33140630713414	0.414910973399981	-3.2088963476284	0.00133245518323904	0.00329433869603506	Ns
Itsn2	Itsn2	1639.06470290174	0.224415893985482	0.0671202080740073	3.34349222722968	0.000827310116124836	0.00213163281580549	Ns
Bcl2l1	Bcl2l1	2205.38744342614	-0.110929386380802	0.0589322663774118	-1.8823200463799	0.0597925743022914	0.0981866775924636	Ns
Tma7	Tma7	2015.26281728335	0.115931117696392	0.0601927390582663	1.92599837638509	0.0541045765767474	0.08989881805287	Ns
Rnf215	Rnf215	489.045384235265	0.391831068420655	0.0898706963070378	4.35994250096814	1.30096624081447e-05	4.73119275517691e-05	Ns
Ybx1	Ybx1	9549.85217110875	0.000541856590678727	0.0494648505871299	0.0109543763752864	0.991259847017958	0.994334845250845	Ns
Lbh	Lbh	264.836124033541	-0.57052381170248	0.125741214837401	-4.53728566596275	5.6982895764882e-06	2.20818205592208e-05	Ns
Dusp18	Dusp18	32.4531932220552	0.313692788348645	0.316746368103882	0.990359542956985	0.321998412639581	0.41295400699982	Ns
Etv3	Etv3	9503.25511715523	0.110980525087441	0.049843730195576	2.22656941308321	0.0259760650780912	0.0471228570319557	Ns
Pitpnm2	Pitpnm2	174.3102559452	-0.185857674086044	0.144016969157483	-1.29052621488519	0.196868015932298	0.273935043445838	Ns
Slc7a11	Slc7a11	6614.01812340344	0.0691027973921906	0.0643915148465381	1.07316620143012	0.283196552306263	0.371500007369529	Ns
Slamf6	Slamf6	202.336667362548	-0.384313044222029	0.145048749610895	-2.64954399988266	0.00806004762076195	0.0166242052362314	Ns
Dnajc30	Dnajc30	333.485040377503	-0.0522145751766405	0.10695825240075	-0.488177153278491	0.625424365792924	0.703028683101142	Ns
Sp2	Sp2	213.374584705703	0.355565726313939	0.126172296260416	2.81809665713035	0.00483092645762632	0.0105351845060375	Ns
Them4	Them4	85.7233677138398	0.0421896055878168	0.196026342273443	0.215224163745122	0.829592552403195	0.87388353113072	Ns
Fbh1	Fbh1	1597.29494940042	-0.121426888639466	0.0649177056116145	-1.87047412559419	0.0614180068200468	0.100515537381156	Ns
Ttc39b	Ttc39b	1582.57247021069	0.303234652522769	0.0652249784334034	4.64905715273452	3.33455812748596e-06	1.3366939105394e-05	Ns
Armc9	Armc9	49.4110649941019	-0.316913285691791	0.251194392105428	-1.26162563994972	0.207083525554654	0.285454034456095	Ns
Rfng	Rfng	316.612297756742	-0.273532235316677	0.106745149680338	-2.56247928955839	0.0103927785818408	0.0208554275937267	Ns
Bcas1	Bcas1	21.5543884893652	0.164643356248623	0.395594205621165	0.416192537476879	0.677269119982556	0.748939852352705	Ns
Las1l	Las1l	514.130666258602	0.572989612573738	0.0915283110718682	6.26024457201909	3.84374169819936e-10	2.54247599864214e-09	Ns
Wbp2	Wbp2	2752.47749318757	-0.166075205383267	0.0633055378421363	-2.62339142899956	0.00870591875417882	0.0178111775426003	Ns
Arhgap25	Arhgap25	1162.21975210546	-0.172626454635616	0.0677355853340855	-2.54853418309132	0.0108176684725959	0.0216334785585791	Ns
Igf2r	Igf2r	3928.51271765891	-0.315095734368512	0.0534053671051106	-5.9000761805148	3.63333773024131e-09	2.14481158812064e-08	Ns
Usp31	Usp31	226.216358912784	-0.0521517451771451	0.12316936856026	-0.423414894358496	0.671992579799683	0.744165298843999	Ns
Ndufa8	Ndufa8	1028.29543278857	0.210629827156087	0.084753818362168	2.48519572600291	0.0129480223175177	0.0254135774402671	Ns
Upf3b	Upf3b	212.873728274285	0.521758326968707	0.131648471006273	3.96326917419226	7.39303436436677e-05	0.000234413305850636	Ns
Amigo2	Amigo2	293.247393351198	-0.28056943805053	0.110567713136498	-2.5375349646977	0.0111636215938386	0.0222810019900482	Ns
Eif2a	Eif2a	612.647936724415	-0.720559227166809	0.0985632306659594	-7.31062914941228	2.6589444498649e-13	2.51648555616889e-12	Ns
Cdc34	Cdc34	2553.87274299986	0.0200972021698899	0.0653846804012653	0.307368668724135	0.758562773387483	0.81634734630708	Ns
Hif1an	Hif1an	1064.82316106452	0.0682688595215164	0.0732521116553142	0.931971215283917	0.351351401512725	0.443177122657886	Ns
Gstt2	Gstt2	278.727653133789	-0.316886255885032	0.118774627662797	-2.66796252802978	0.00763127688015576	0.0158042508738469	Ns
Sema6c	Sema6c	27.2010356295597	-1.42586920117181	0.358796494419888	-3.97403325658797	7.06656896338439e-05	0.000224820796126695	Ns
Trub2	Trub2	514.105183062074	0.407376842120736	0.0902768553433845	4.51252805130622	6.40594591228977e-06	2.45462858344191e-05	Ns
Tsr1	Tsr1	478.198918489272	0.322238989002066	0.0977713604472257	3.29584233591596	0.000981270682886023	0.0024902925701932	Ns
Clec9a	Clec9a	64.1818635376436	-1.10345479497371	0.239696305675521	-4.60355361699843	4.1534220285145e-06	1.64288093217592e-05	Ns
Rit1	Rit1	968.051412987736	-0.323712629934511	0.0726390228426259	-4.4564562857053	8.33255825320783e-06	3.13001970395587e-05	Ns
Atad5	Atad5	73.5747609691919	-0.669335568570488	0.209740113492151	-3.19126159238745	0.00141652962639391	0.00347666484943105	Ns
Atp6v0d1	Atp6v0d1	2298.48409554369	-0.182524375847346	0.067371525038205	-2.70922137718925	0.00674413236036478	0.0141584210652852	Ns
Mt2	Mt2	5429.91639962386	-1.44038812787997	0.0766923424910084	-18.7813813099899	1.07253262603424e-78	3.3744195404499e-76	Ns
Catsperg1	Catsperg1	43.0712231566829	0.253952819387325	0.276910658564894	0.9170929739702	0.359093922487031	0.450920649959072	Ns
Tcf20	Tcf20	885.269111410233	-0.0306239671066946	0.0803381691771712	-0.381188262320977	0.703063558130672	0.770800798662568	Ns
Drg2	Drg2	714.797711352927	0.146725962662532	0.0792820133193094	1.85068411509167	0.0642150106319341	0.104446966433749	Ns
Cklf	Cklf	142.076694087232	0.700133128170742	0.154211934365132	4.54007098123169	5.6235293398579e-06	2.17993689794492e-05	Ns
Jaml	Jaml	343.889483949541	0.678931986031464	0.111638739616673	6.08150887731864	1.19056772943011e-09	7.42335240401493e-09	Ns
Iars2	Iars2	1176.27296171404	0.25518041041788	0.0682282636912209	3.74009826151731	0.00018394833075806	0.000539516885450888	Ns
Fam110c	Fam110c	437.134273495761	1.23314456696244	0.100730276511006	12.2420448913163	1.85304303964506e-34	8.17093713049549e-33	Ns
Fads6	Fads6	20.3254916313405	-0.911266599991674	0.402532028058766	-2.26383625766702	0.0235841875913545	0.0433375734413509	Ns
H2bc21	H2bc21	79.2577813871956	0.175909033072878	0.203565641728797	0.864139112961092	0.387511474956449	0.478876972395756	Ns
Saraf	Saraf	3684.65531068243	-0.330295812205135	0.0654413597438431	-5.04720277051105	4.48325464988975e-07	2.02599252249094e-06	Ns
C1qc	C1qc	44.8178269506292	1.06746763768741	0.290569852312121	3.6737040308668	0.000239059622616614	0.000685441642088672	Ns
Pigs	Pigs	2560.41380057242	-0.256716015912818	0.0578040607791756	-4.44114154701917	8.94829075489833e-06	3.34190095212613e-05	Ns
Fth1	Fth1	177863.577026385	-0.784641939872857	0.0444161731501617	-17.6656808595407	7.70771786095024e-70	1.66158414109855e-67	Ns
Snrk	Snrk	403.827353353738	-0.033971905942435	0.0978984307483072	-0.347011751697791	0.728582490141509	0.791990733750799	Ns
Otulinl	Otulinl	319.145753917008	-0.36785166026689	0.10550558436644	-3.48656104296125	0.000489273708601213	0.00132333532570323	Ns
Spsb1	Spsb1	731.622329818025	0.560320441507607	0.0780640213598935	7.17770404018002	7.08918132941136e-13	6.41221133299748e-12	Ns
Ighmbp2	Ighmbp2	295.900354033265	-0.0929730000327534	0.111085570667437	-0.836949384822371	0.402621019422922	0.49420403189307	Ns
Slc52a2	Slc52a2	398.263806788899	0.12021301253385	0.098041389310216	1.22614554301633	0.220143909931971	0.300609414137018	Ns
Sox4	Sox4	276.232883769251	0.333860252792758	0.117297733828998	2.84626345193911	0.00442355808378907	0.009710473251629	Ns
Bag1	Bag1	1910.76926028204	-0.0497673449713761	0.0606933560192513	-0.819980113730907	0.41222744388351	0.503065276679729	Ns
Qser1	Qser1	268.208351639868	-0.418680676937429	0.116615045773125	-3.59028008917455	0.000330322818900813	0.000922352586909179	Ns
Idh3a	Idh3a	361.359740811137	-0.184042147281882	0.101127871256577	-1.81989539575038	0.0687749362282219	0.111133957889052	Ns
Vamp1	Vamp1	54.5345204812559	0.00191714972125006	0.240520310495823	0.00797084336577621	0.99364025448565	0.995864503010543	Ns
Plxdc1	Plxdc1	38.834668318113	-1.83292307805686	0.320053826447824	-5.72692130695605	1.0226957815023e-08	5.73192180667708e-08	Down
Cep131	Cep131	67.9125207052141	-0.322299702719335	0.218286864149267	-1.47649609597645	0.139810762521109	0.205005301235448	Ns
Aktip	Aktip	315.026877775594	-0.281913417340069	0.109225214242951	-2.58102874225547	0.00985063800526816	0.0198943922656708	Ns
Lrp12	Lrp12	1741.92274105448	-0.588155120172322	0.0648701768338869	-9.06664894221594	1.22733582061591e-19	1.99266614892467e-18	Ns
Usp7	Usp7	1694.31718436719	0.0777658939451782	0.063163983218582	1.23117463438089	0.218257556239935	0.298664183870822	Ns
Prpf6	Prpf6	1379.67003944776	-0.172272767105402	0.0655927828892729	-2.62639820292753	0.00862937997980969	0.0176670088541971	Ns
Fam120c	Fam120c	53.2420422244661	0.212993155738015	0.249162614311015	0.854835932457141	0.392641982730778	0.483932802643619	Ns
Cwf19l2	Cwf19l2	268.888770623546	0.111491839896795	0.120670269632599	0.92393793629741	0.355518630123525	0.447415391704644	Ns
Mapk13	Mapk13	449.442973196895	0.236741872381809	0.095954825068201	2.46722217682687	0.0136165840913037	0.0265645475794983	Ns
Slk	Slk	1661.98496033927	0.156921546634594	0.0672885708041301	2.33206835513532	0.019697095477429	0.0368738411491977	Ns
Tax1bp1	Tax1bp1	7532.23504690028	-0.0203488842496807	0.0541556825974663	-0.375747904443045	0.707104320545828	0.774137251525815	Ns
Gpr141	Gpr141	70.892721657103	-0.103043212229472	0.225046732964816	-0.457874730603543	0.647042442370431	0.722723188604316	Ns
Tmem63b	Tmem63b	1546.76959817694	-0.122571718646852	0.0619226354781079	-1.9794331701238	0.047767257001539	0.0804017696291087	Ns
Naca	Naca	5620.22203898913	-0.556485993079514	0.0592843108856187	-9.3867329275899	6.18901989023118e-21	1.11227176689208e-19	Ns
Zfp821	Zfp821	146.522142014768	-0.507757508215275	0.164520634318432	-3.08628464945317	0.00202674697607693	0.00481104436144199	Ns
Peli2	Peli2	89.1559582636393	-1.96954094214888	0.211148968711925	-9.32773176285773	1.08160737501584e-20	1.9122334645967e-19	Down
Nup210	Nup210	480.369822446569	-1.14096223427497	0.107761258564786	-10.5878703484984	3.39221498030462e-26	8.91394460174403e-25	Ns
Stard3	Stard3	662.069882791358	-0.0313720923191134	0.08888005886144	-0.352971101965865	0.724110105205138	0.788220685849814	Ns
Kmt5b	Kmt5b	466.282330345477	0.894787525491945	0.0986124454937412	9.07377888269422	1.14959268755893e-19	1.87428690138285e-18	Ns
Notum	Notum	34.2180615318306	-0.371610321242244	0.302766498903706	-1.22738256242952	0.219678837237734	0.300044742964269	Ns
Poll	Poll	271.122499711749	-0.148738306581583	0.114162730845429	-1.30286219924931	0.192621811182447	0.268733281876183	Ns
Commd5	Commd5	339.668385424966	0.102778990047567	0.116381212182153	0.883123556804882	0.377169517753104	0.468633830308878	Ns
Ppil2	Ppil2	1521.47510306624	0.122343196294683	0.0616152332825692	1.98559982291414	0.0470777761446009	0.0794019692986524	Ns
Sfswap	Sfswap	589.217866704751	0.0186746425421099	0.0896552881817312	0.20829382093175	0.834999556026101	0.878148869066749	Ns
Bpifc	Bpifc	30.9501131606702	-1.5940538246429	0.344810952772491	-4.62297908992081	3.78267866089257e-06	1.50441278754528e-05	Down
Dact3	Dact3	66.7684442619924	-1.36878670813432	0.242766701236873	-5.63828029610522	1.7175677510139e-08	9.39136035206803e-08	Ns
Txndc15	Txndc15	885.084380706835	0.131920974061511	0.0751519808437001	1.75538918043794	0.0791927614729997	0.125768476985974	Ns
Zdhhc12	Zdhhc12	423.908585391597	-0.511049013489781	0.0996320667265594	-5.12936276723393	2.9072461841873e-07	1.34458692213446e-06	Ns
Scnm1	Scnm1	322.184642257044	0.283665899540908	0.105348934935448	2.69263186870111	0.00708904952149604	0.0148050996554961	Ns
Spen	Spen	1083.99115258624	-0.0800794532794271	0.073305790647752	-1.09240283164292	0.274656078935544	0.362214955804766	Ns
Mrps26	Mrps26	336.882058048692	0.0350952768640325	0.107357520622247	0.326900962881963	0.743742792790603	0.804713249453984	Ns
Hnrnpa2b1	Hnrnpa2b1	3755.03079824034	0.973811764207841	0.0805012602358921	12.0968511716995	1.0974032407942e-33	4.61186683252178e-32	Ns
Fam234a	Fam234a	1608.37367590968	-0.300754921012319	0.0835425872958251	-3.60001923267403	0.000318193644109153	0.000891263765898616	Ns
Rcor1	Rcor1	625.326701938683	-0.133840760507354	0.0836531884559463	-1.59994810691331	0.109610095926019	0.16630964679009	Ns
Cdkn2b	Cdkn2b	2622.03842304002	-0.0381299513693787	0.071365646718086	-0.534289999781022	0.593140909895732	0.674555815953128	Ns
Zfp820	Zfp820	70.7175620239192	0.570458162602784	0.229420094690585	2.48652221755967	0.0128998514503937	0.0253403933064517	Ns
Ccdc136	Ccdc136	20.8606939052926	-0.402752649749879	0.399258863060936	-1.00875068035349	0.313094219461177	0.403615134533682	Ns
Nf2	Nf2	983.611693427735	-0.38748986729916	0.069760062675838	-5.55460893290411	2.78233958211496e-08	1.47626322130356e-07	Ns
Gemin8	Gemin8	68.7090359921731	0.310076145081585	0.212362573263775	1.46012614330323	0.144255408771739	0.210623298349637	Ns
Nfkbia	Nfkbia	9480.42173053294	-0.597409509775746	0.0507138881657717	-11.7799981697904	4.94941476108907e-32	1.89526767216572e-30	Ns
Abhd10	Abhd10	112.597409112322	0.559749829423295	0.169415479146152	3.30400641219099	0.00095313652161798	0.00242789108274724	Ns
Appl2	Appl2	701.272532935786	-0.533870391824818	0.0954161205633489	-5.59518023445912	2.20392695345543e-08	1.1866750076399e-07	Ns
Slc22a15	Slc22a15	70.0615829247444	-0.647083209893216	0.217712358842805	-2.97219327985157	0.00295680480820945	0.00677962670324329	Ns
Zfp867	Zfp867	61.6763355699079	0.192379526993656	0.224830060268561	0.855666394270668	0.392182333658807	0.483608431631542	Ns
Ddx6	Ddx6	5258.01775398358	0.117813247694181	0.0556830289113572	2.11578374951064	0.0343632038217144	0.0601717893635044	Ns
Slc35a5	Slc35a5	494.192650235494	0.298022300993319	0.090572109373076	3.29044231227667	0.00100030009970791	0.00253637409294268	Ns
Ska2	Ska2	29.8150575450189	-0.594336011629741	0.327220416372089	-1.81631702024946	0.0693217558513125	0.111877798400822	Ns
Cnp	Cnp	528.773820047078	0.975780405765807	0.108219094646007	9.01671196712243	1.93819176137623e-19	3.1077810322563e-18	Ns
Ciapin1	Ciapin1	2278.52900918191	0.370481588506993	0.0612422026875039	6.04944910942251	1.45341966314926e-09	8.98049803541427e-09	Ns
BC055324	BC055324	29.1375778593253	0.359210760731223	0.326194006483476	1.10121815113553	0.27080172370752	0.357699179130744	Ns
Erlec1	Erlec1	668.794548417373	0.291265310435335	0.0805512667172189	3.61589981518035	0.000299306124340687	0.000842209957324132	Ns
Copz1	Copz1	3685.77535765061	-0.236894681475679	0.0524991645584014	-4.51235145298649	6.41128356221238e-06	2.45586548034598e-05	Ns
Ccz1	Ccz1	1022.91768275139	0.030832060995168	0.0727913016999766	0.423567930166275	0.671880947761393	0.744112464360229	Ns
Esd	Esd	10742.8234361344	-0.53686882428145	0.0493709761597712	-10.8741788402982	1.53027476220275e-27	4.33428917440442e-26	Ns
Rfc1	Rfc1	517.766588878534	-0.216779840153978	0.0923550943057712	-2.34724290829327	0.0189129202466686	0.0355673733173801	Ns
Bcr	Bcr	271.56453288179	-1.40348285079862	0.120244075645757	-11.6719501003387	1.77311554601242e-31	6.53191078200333e-30	Ns
Mindy3	Mindy3	345.479683878414	-0.0917030581547145	0.102519253774994	-0.894495958349259	0.37105659126115	0.462866457230073	Ns
Dusp10	Dusp10	163.899062340643	-0.229308399587893	0.144206840522605	-1.59013538301568	0.111804291852538	0.169291592280878	Ns
Nrxn3	Nrxn3	55.0546316402201	0.158559708908622	0.2436068855067	0.650883527281336	0.515121675750054	0.601578192958104	Ns
Tep1	Tep1	1657.42438500448	-0.142807165765287	0.0646238422841407	-2.20982164968445	0.02711754257931	0.0489267379364146	Ns
Itpk1	Itpk1	1593.16371315444	-1.64274919482867	0.0804542507029365	-20.4184263786663	1.14699696723762e-92	5.56341320650549e-90	Down
Lman2l	Lman2l	522.349053194853	-0.351199398196547	0.0912120467505861	-3.85036199392478	0.000117943373719824	0.000361120150834421	Ns
Pigx	Pigx	613.274070102763	-0.0926775577886178	0.0827532707666183	-1.11992622080145	0.262745203526231	0.349197044668211	Ns
Aifm1	Aifm1	589.418345013171	-0.113635674377032	0.0931246422463029	-1.22025354015836	0.22236877615541	0.303256200002943	Ns
Slc43a2	Slc43a2	663.616598262956	-0.952628522431262	0.0899373549676221	-10.5921340779281	3.24117024580125e-26	8.53630380800279e-25	Ns
Cstf2	Cstf2	269.865399194685	0.27640913317024	0.115466674677621	2.39384336599252	0.0166728672416277	0.0317865783753337	Ns
Pcyt2	Pcyt2	341.068794812706	0.29331099161608	0.121435177329681	2.41537088400487	0.0157191944989056	0.0301411864868654	Ns
Arpc1a	Arpc1a	1816.27702773544	-0.651915881136885	0.0624447007185971	-10.4398911938853	1.62997422974215e-25	4.1248978279192e-24	Ns
Pdgfc	Pdgfc	41.5306991193085	0.67043257452426	0.28478229192848	2.3541933383015	0.0185629532978875	0.0349832182840712	Ns
Vipas39	Vipas39	793.068825918176	-0.0481789049921962	0.0758659853224294	-0.635052781393881	0.525393991544393	0.611611145556827	Ns
Oas2	Oas2	71.6937238588025	1.83591378239298	0.232077961443096	7.91076313742586	2.55815845414073e-15	2.93394310981796e-14	Up
Tmed9	Tmed9	3258.21186401306	-0.0814227896487789	0.0563583391611421	-1.44473366072715	0.148532711196782	0.215702256866485	Ns
Pgm2	Pgm2	2207.36669088393	-0.225323723865885	0.0632111855583607	-3.56461790544731	0.000364386625241743	0.00100708088899315	Ns
Vkorc1	Vkorc1	808.363024807758	0.32897946304459	0.0839274436624393	3.91980797565768	8.86195497280338e-05	0.000277019381950602	Ns
3110082I17Rik	3110082I17Rik	152.948197409913	-0.37480886824967	0.146115296311421	-2.56515832162312	0.0103128736386199	0.0207272379190564	Ns
Slc6a9	Slc6a9	19.0259485680882	-1.90155479735906	0.447101193119286	-4.25307475493972	2.10855147912605e-05	7.37327959402413e-05	Down
Zdhhc16	Zdhhc16	386.372129367982	0.0378423662713545	0.100576569022344	0.37625429699185	0.706727852797793	0.773943455730866	Ns
Fyn	Fyn	514.965449111513	-0.24255370014669	0.0919283397300599	-2.6385084388441	0.00832716278212089	0.01712305592043	Ns
Golga7	Golga7	3253.26570630379	0.0868393727644591	0.0560395830477671	1.54960776011554	0.121235689259281	0.181308409386856	Ns
Rab6b	Rab6b	82.7297017058293	-1.36739078562081	0.210885619727351	-6.48403996151411	8.929855300239e-11	6.3501799358633e-10	Ns
Mst1	Mst1	82.2349363328702	0.259664991411242	0.206094183930006	1.25993362092852	0.207693308984666	0.286226803585948	Ns
Sertad2	Sertad2	584.015287364226	0.123115041733654	0.0928367138262042	1.32614605428767	0.184791323878559	0.259550651697673	Ns
H2-Ab1	H2-Ab1	3254.16521738498	-0.480395498973946	0.0725622218802743	-6.62046291480138	3.58075743447789e-11	2.65839268461461e-10	Ns
Pmpca	Pmpca	1646.45115001184	0.230703196598101	0.0683764690095562	3.37401448100308	0.00074080470538849	0.00193010464982708	Ns
Commd4	Commd4	604.458026374483	0.0697109558113303	0.088635967946589	0.786486089409407	0.431582765453349	0.520897353306629	Ns
Aspscr1	Aspscr1	685.534773423077	0.133701399738267	0.0819644098611618	1.63121286378736	0.102845411911248	0.157570866025117	Ns
Rpe	Rpe	896.819964668769	0.0931203553027367	0.0750942100641121	1.24004707184795	0.214957983978155	0.29466861652022	Ns
Zfp407	Zfp407	141.495795143563	-0.30014844904023	0.15336062932905	-1.95714147987899	0.0503308367772645	0.084132864865614	Ns
Cdk6	Cdk6	1375.22646285841	-0.161102188747242	0.0658710674623875	-2.44572002479286	0.0144563211297298	0.0279823801581617	Ns
Spin4	Spin4	15.3431023646086	0.692390939863231	0.476871973730407	1.45194303294214	0.146517445759993	0.213307852187603	Ns
Ssh3	Ssh3	755.095639278241	0.189787300405956	0.0796119915908855	2.38390343732695	0.0171300965720433	0.032535724293548	Ns
Ecpas	Ecpas	1872.958356204	-0.468382016554438	0.0624436575317592	-7.50087414908738	6.33936337689406e-14	6.39484653989807e-13	Ns
Rps27a	Rps27a	9764.54452107043	-0.362049986777298	0.0520860148559057	-6.95100187217044	3.62701057472216e-12	3.03319181755321e-11	Ns
Pus10	Pus10	403.012356720022	-0.153452639833422	0.101970871346896	-1.50486739797867	0.132358171652554	0.195530644188754	Ns
Rsl24d1	Rsl24d1	508.272872954262	-0.146458220567449	0.0893000001903851	-1.64006965571337	0.100990684806906	0.155117108040268	Ns
Kansl1	Kansl1	855.690390303731	0.196775460983054	0.0750455433676468	2.62208056804992	0.00873947679236813	0.0178704109151515	Ns
Dph3	Dph3	250.248512867129	0.529963930418513	0.125239851545161	4.23159181267002	2.3204323809101e-05	8.03693940677609e-05	Ns
B230307C23Rik	B230307C23Rik	225.508689693517	-0.264747109487694	0.12832181582297	-2.06314965066372	0.0390984121028036	0.0674788162029262	Ns
Fam98c	Fam98c	176.596652782964	-0.460178757406205	0.144847789458077	-3.17698156891372	0.00148816493235042	0.00363312587542139	Ns
Soat2	Soat2	15.7431711859829	0.294306645898921	0.469579068055814	0.626745666320756	0.530825964363928	0.616639562035774	Ns
Gm35315	Gm35315	25.4734219983919	-0.0828474470076222	0.352536774239134	-0.235003701915718	0.814205859963935	0.860791064920549	Ns
Rpl28	Rpl28	11609.8117609422	-0.299808219458421	0.0473133191276181	-6.33665582940289	2.34805691485506e-10	1.59752954680466e-09	Ns
Fgr	Fgr	68.7165186470235	0.120940499621941	0.212232416872805	0.56984932558358	0.568779897196826	0.652524567189145	Ns
Gpat3	Gpat3	104.062410830553	-0.504432328995179	0.175368281795633	-2.87641712532158	0.00402217800005993	0.00893041657423186	Ns
Gnai2	Gnai2	12268.1023613614	-0.205778261753455	0.0483785110454956	-4.25350547808177	2.10449787627009e-05	7.36131603896036e-05	Ns
Nudt3	Nudt3	1459.31536197307	-0.417339465851647	0.0653701755560743	-6.38424881532795	1.72240844982352e-10	1.19490803125123e-09	Ns
Gbp9	Gbp9	534.457348122447	1.51614014524585	0.110156256439378	13.7635409395038	4.2232457912034e-43	2.94388049433526e-41	Up
Adk	Adk	145.27839302024	-1.65683819558356	0.162696414859939	-10.1836183483815	2.34669656070672e-24	5.43099297478866e-23	Down
Nfs1	Nfs1	790.181195413914	0.159109700748785	0.0758776850171002	2.09692349882481	0.0360003479787945	0.062624036285288	Ns
Pten	Pten	2658.63876639779	0.00976801232367376	0.0570221748929961	0.171301995092326	0.863986311795135	0.901628386876483	Ns
Tnnc1	Tnnc1	44.0308644356784	-0.602428751438949	0.282380491843352	-2.13339366153219	0.0328924465890488	0.0578924963324943	Ns
Rhov	Rhov	432.889591996152	-1.57097785179644	0.106899251101314	-14.6958733163392	6.8509499708792e-49	6.87516453543145e-47	Down
Bdh1	Bdh1	195.841812375336	-0.284793832891206	0.138873068489816	-2.05074919124504	0.0402913778252345	0.0692809348986049	Ns
Pfkfb3	Pfkfb3	719.80805102517	-0.495506971938786	0.0975329238663665	-5.08040723374292	3.76626617594169e-07	1.71933743349557e-06	Ns
Nol7	Nol7	423.826229075273	0.110747071499698	0.0972996421341555	1.13820635996791	0.255034323605891	0.340895000699986	Ns
Apobec3	Apobec3	1286.84833226364	0.116046506264438	0.0688227938074629	1.68616383968786	0.09176424660251	0.142944947771955	Ns
Btg1	Btg1	17212.1157872596	-0.442857762313671	0.0462460620714326	-9.57611832180704	1.00760856926105e-21	1.907247374759e-20	Ns
Atp6v0c	Atp6v0c	17151.2849878558	-0.0609468004960329	0.0619305968307577	-0.984114534897615	0.325059201115777	0.415734361699491	Ns
Sord	Sord	619.102462473562	-1.07917440780277	0.0993435391322618	-10.8630557883186	1.72865953242156e-27	4.86070667075348e-26	Ns
Nsun6	Nsun6	126.78079012612	-0.478048427972268	0.165370991679044	-2.8907635076657	0.00384307198207476	0.00855723047883173	Ns
Xpo5	Xpo5	593.784172717974	0.611589618099042	0.0885086628847204	6.90994076925123	4.84856103084566e-12	4.00288037356648e-11	Ns
Cep250	Cep250	1026.88356339944	0.469415131253137	0.0743633074075152	6.31245633926306	2.74640958769265e-10	1.85553998899188e-09	Ns
Ptp4a2	Ptp4a2	4041.04693336576	-0.0367482612417957	0.0591463748105499	-0.621310458324844	0.534395373857186	0.620225859649812	Ns
Uck2	Uck2	1194.73041772228	-0.147862463696104	0.0663005517671381	-2.23018451212033	0.0257351960356443	0.0467223045930966	Ns
Pparg	Pparg	58.5409309480116	-1.85493111891312	0.26867784720793	-6.90392281384327	5.05857927891678e-12	4.1675103599342e-11	Down
Unc13a	Unc13a	42.6432709125619	-1.13806205722066	0.285702302416184	-3.98338426955634	6.79407645839621e-05	0.000216862747606773	Ns
Scfd2	Scfd2	123.909074544356	-1.32716654028724	0.168147357730176	-7.89287776033288	2.95296821948891e-15	3.37014735716377e-14	Ns
Slc25a37	Slc25a37	419.861911719181	0.289265819664203	0.105365686583428	2.74535125280242	0.00604461624833394	0.012854471638081	Ns
Pinx1	Pinx1	132.081557024939	0.0385556286236092	0.162738304150066	0.236917969773459	0.812720428950383	0.85968909708418	Ns
Rpf1	Rpf1	213.010156416898	0.101764067653435	0.126414797045367	0.805001234285212	0.420818967527168	0.510765676257299	Ns
Nrip1	Nrip1	585.064141148007	0.466610592113943	0.088198752100896	5.29044437703787	1.22019527621156e-07	5.96819042452891e-07	Ns
Slc2a6	Slc2a6	1544.68651086782	0.750075063182063	0.220384699692803	3.40348066008032	0.000665331233068261	0.00174977105341574	Ns
Polr1e	Polr1e	153.879195378023	0.274735872722962	0.152658832696188	1.79967230110899	0.0719123972473014	0.115625996734231	Ns
Orc5	Orc5	295.52669801268	0.0921351634257872	0.110010943918913	0.837509070858423	0.402306480374085	0.493961579794823	Ns
Stxbp3	Stxbp3	2455.36912540481	-0.213521418618695	0.058135237150972	-3.67283990025187	0.000239869776963015	0.000687479926432935	Ns
Ifngr2	Ifngr2	3451.27160855378	-0.10951407382007	0.0537344893938997	-2.03805926240927	0.0415440065636126	0.0711229243797656	Ns
Hes2	Hes2	71.5030599593922	0.397211083420125	0.216432773338145	1.835263104075	0.0664667150800975	0.107868260176693	Ns
Cycs	Cycs	1718.38503093425	0.166289972712545	0.0691147610316756	2.40599794067628	0.0161283556291285	0.0308444534054025	Ns
Tpk1	Tpk1	112.700136367714	-0.972447868534334	0.171694132651856	-5.66383867354492	1.48023582549325e-08	8.14339567323577e-08	Ns
Dusp28	Dusp28	124.597941448032	0.43082272644964	0.17515324399564	2.45969024964427	0.0139056973739968	0.0270650765976754	Ns
Dnajc28	Dnajc28	38.7043696242605	-0.016376001632363	0.289921230704559	-0.0564843133169877	0.954955991733011	0.968179994753874	Ns
Col7a1	Col7a1	70.3078280298758	0.601186862140715	0.212882645301222	2.82402946134972	0.00474240254386957	0.0103654352259079	Ns
Gcnt1	Gcnt1	510.048390801493	0.200423779221165	0.0980501362512205	2.04409485681536	0.0409441771566685	0.0702684897951907	Ns
Cul4b	Cul4b	586.149127333687	-0.050794160065073	0.0846501544053621	-0.600048049786611	0.548474213219636	0.633258016271258	Ns
Ghdc	Ghdc	576.1236300981	-0.285882033068147	0.0883973505868467	-3.23405657715137	0.00122045275875683	0.00303704372909111	Ns
Pnp	Pnp	7110.02448966319	0.730378284704552	0.064409389789348	11.3396243481466	8.35021222298008e-30	2.76150058203725e-28	Ns
Per2	Per2	138.369832028761	-1.16357352023156	0.166757029019078	-6.97765801583353	3.00141160561761e-12	2.53050698661071e-11	Ns
Zfp964	Zfp964	19.7434762164787	1.62876448321091	0.427824275259469	3.80708757637255	0.000140612961800373	0.000422528520474482	Up
Tnfsf4	Tnfsf4	1270.59294487839	0.562608814093163	0.0826385583324615	6.80806666338179	9.89190291601142e-12	7.83344502348905e-11	Ns
Pcgf6	Pcgf6	82.101939953604	0.0136146968274499	0.197654664761853	0.0688812320410134	0.945084157693515	0.960573479053667	Ns
Mrpl16	Mrpl16	322.589179562967	0.14728800040733	0.107618303493446	1.36861477672615	0.171119722523597	0.243402332587634	Ns
Sptan1	Sptan1	5835.2416842779	0.486361688324557	0.0666446475036835	7.29783570837666	2.92433400949442e-13	2.754221052146e-12	Ns
Golga1	Golga1	240.725332222756	0.379321815317127	0.121253570304936	3.12833522644476	0.00175799550015839	0.00422914354563833	Ns
Gpat4	Gpat4	1332.37395217367	0.191877266152816	0.0654394016541129	2.93213662262691	0.00336638617110354	0.00759312176280107	Ns
Tes	Tes	7054.53731304054	0.154726809721675	0.0501072829490579	3.08791059134018	0.00201569105335093	0.00478870603103227	Ns
Lat	Lat	470.918714553734	0.369185060499422	0.0986540378234708	3.74221946353613	0.000182402108870446	0.000535386522783878	Ns
Abcd4	Abcd4	232.636651327704	0.152277752775125	0.12975263113828	1.17360049996088	0.240555080864997	0.324077564215679	Ns
Psmg4	Psmg4	114.715252551458	-0.0984821195992688	0.177628461013404	-0.554427590248823	0.579286248349678	0.662098303096574	Ns
Sympk	Sympk	2419.51976569615	-0.310592430441236	0.0633454296511141	-4.90315453146151	9.43097335512791e-07	4.06464127460363e-06	Ns
Brd3	Brd3	673.26675917543	0.387203368122021	0.0830594018207319	4.66176446776883	3.13509862931118e-06	1.26195308242778e-05	Ns
Zfp775	Zfp775	198.310181408159	-0.245942347932423	0.136111634579442	-1.80691642336334	0.0707753114068352	0.114002407650058	Ns
Ctdp1	Ctdp1	400.14664316606	0.293764636549614	0.0967828765769558	3.03529557024512	0.00240300065973227	0.00562956946668211	Ns
Mthfd2	Mthfd2	822.975205521311	0.0518952755597923	0.0898296627023825	0.577707563388368	0.563461571935937	0.647452185302406	Ns
Lsm12	Lsm12	652.451198868479	-0.200606438346093	0.0824033588786974	-2.43444491918585	0.0149146496334933	0.0287437129313869	Ns
Senp1	Senp1	405.66553902835	0.205898411829493	0.0980683080665989	2.09954077814482	0.0357692570660449	0.0622778823670099	Ns
Tagap1	Tagap1	376.203801868282	0.229011247740241	0.115439540224875	1.98381981853124	0.0472759299659762	0.0796899943142093	Ns
Igsf9	Igsf9	468.027461708586	0.787505084559941	0.0990298634553867	7.95219802473741	1.83231054855854e-15	2.132992709577e-14	Ns
Vps53	Vps53	602.662577001566	-0.309328483067667	0.08719892298753	-3.5473888033216	0.000389069951416077	0.00107123067749161	Ns
Tmem69	Tmem69	124.333283744702	0.647598938384351	0.169876417715099	3.81217679943336	0.000137748286574511	0.000414949331890486	Ns
Tomm70a	Tomm70a	1262.87201271068	-0.0619326069486773	0.0683457694073369	-0.906165919057294	0.364848038914128	0.456491403804747	Ns
Il1r1	Il1r1	773.574473671467	0.411362757249825	0.0790932090194389	5.20098706765992	1.98232897046968e-07	9.36157872017753e-07	Ns
Ift52	Ift52	562.381539067221	-0.226322389652251	0.0857251395668657	-2.64009356876834	0.00828831402705424	0.0170527153745031	Ns
Pold2	Pold2	196.291656480367	-0.299843040016276	0.140614219197403	-2.13238064918127	0.0329755668666841	0.0580300187294134	Ns
Igf1r	Igf1r	142.213018584775	-0.520103765479098	0.156785500137525	-3.31729506250826	0.000908935700305112	0.00232037729983592	Ns
Zfp292	Zfp292	598.821329643935	-0.0767082811434481	0.0860186442932891	-0.891763428424931	0.372519747854479	0.464293617213489	Ns
Dnaja1	Dnaja1	1975.40030939853	0.546190592293041	0.0732551955971947	7.4559980058801	8.9190094051333e-14	8.84379799703209e-13	Ns
Sec14l5	Sec14l5	54.8792160778612	0.477827740973804	0.240006215143611	1.99089736358656	0.0464921721207046	0.0785508527804241	Ns
Rufy3	Rufy3	346.03509559014	-0.0585747944239957	0.102246239427464	-0.572879694666426	0.566726153934807	0.650488972387605	Ns
Ip6k3	Ip6k3	57.3558835280673	-1.00214523410315	0.241266976199219	-4.1536775976985	3.27174064024382e-05	0.000110587493591981	Ns
Dpy19l1	Dpy19l1	217.547255884195	-0.293337574462107	0.127662594093956	-2.29775664942402	0.0215756433401783	0.0400067002425957	Ns
Mall	Mall	45.5049850013779	-0.807892385518129	0.268742509028729	-3.0061949947478	0.00264539296385672	0.00614058215199523	Ns
Slc12a4	Slc12a4	2210.46135380343	0.17246787278499	0.0620581957626417	2.77913127614344	0.00545044931471727	0.0117493031917291	Ns
Bcdin3d	Bcdin3d	64.2594818259091	0.553936381350029	0.241793763019303	2.29094569865231	0.0219665544672851	0.0406280045366485	Ns
Rab33b	Rab33b	244.745977292654	-0.0010222680033952	0.124933213676037	-0.00818251586840656	0.993471369772668	0.995864503010543	Ns
Ppp1r10	Ppp1r10	1615.95056057433	0.453926430772656	0.0644535477700127	7.04269115475824	1.88561880753435e-12	1.62837452066078e-11	Ns
Aebp1	Aebp1	78.6787418425994	1.2221550403172	0.217497450530445	5.61916949985637	1.91877544728098e-08	1.04278548000924e-07	Ns
Fam193b	Fam193b	375.473948395227	-0.244149523179931	0.115497719288068	-2.11389042731646	0.0345246270318303	0.0604090159743779	Ns
Ptprj	Ptprj	2490.87105448324	-0.138317215573617	0.0590874938471484	-2.34088817392434	0.0192379283006655	0.0361091137291272	Ns
Gls2	Gls2	112.541797653482	1.30493966334222	0.183574610760413	7.10849750919711	1.17313015315213e-12	1.03457637218515e-11	Ns
Rbbp4	Rbbp4	2474.59984813288	0.00759677728457026	0.0551981260519925	0.137627449116926	0.890534860701075	0.921567811665145	Ns
Srsf7	Srsf7	815.078349316033	0.284159308639678	0.0772385258315843	3.67898410256141	0.000234164862385382	0.000672400878892015	Ns
LOC115488166	LOC115488166	74.7687796099903	-1.76327151847362	0.228046114069675	-7.73208316075447	1.05800789023891e-14	1.14259691208137e-13	Down
Tbc1d12	Tbc1d12	143.004011182906	-0.105650524286627	0.154319655378587	-0.684621307813564	0.493582917621569	0.580692610205227	Ns
Dock7	Dock7	644.011466761481	-0.493735677502118	0.0944262726440246	-5.22879558492625	1.70617881953059e-07	8.13334465116937e-07	Ns
Trak2	Trak2	560.636285113108	0.0803563436318584	0.08564144364695	0.938288055525092	0.348096396412873	0.440024991925536	Ns
Ctsc	Ctsc	2998.53666531038	0.509135994067931	0.0576955454973739	8.82452864738241	1.09921794319507e-18	1.65322946727827e-17	Ns
Alkbh4	Alkbh4	219.894747649446	0.0219859471367784	0.128994880207141	0.170440463229805	0.864663752595278	0.901688680817131	Ns
Klf16	Klf16	617.055402716555	-0.0278183279264341	0.0879270641830529	-0.316379583293261	0.751714411860819	0.811076788253943	Ns
Foxo1	Foxo1	711.251424353496	-0.168174644203166	0.0842476326481098	-1.99619430145423	0.0459127774988739	0.0777185753765292	Ns
Parp4	Parp4	1160.65427892866	0.00915579262585195	0.0707495214399523	0.129411371829883	0.8970321499275	0.926315200683583	Ns
Polr2e	Polr2e	812.034680931539	0.0397276658885392	0.0755115939507835	0.526113459006476	0.598809377859491	0.679541817865309	Ns
Cgrrf1	Cgrrf1	268.309295749377	-0.241099377231488	0.11593322420248	-2.07964005909472	0.0375585597854875	0.0651108256832255	Ns
Slc26a9	Slc26a9	28.6031335144179	-0.00238640817774251	0.33385307774947	-0.00714807901077167	0.994296706686275	0.996350861886453	Ns
Pias4	Pias4	701.637852141794	0.0170923274126149	0.0829154169700769	0.206141728971625	0.836680203689952	0.87939358500887	Ns
Tut7	Tut7	1820.1522445458	0.0570087405776374	0.0687446994227512	0.829281981830446	0.406944864161197	0.498203407351167	Ns
Cdh1	Cdh1	1643.5562263978	-0.577821254562501	0.0774268235981307	-7.46280459032613	8.46999183867832e-14	8.42008326166134e-13	Ns
Ly9	Ly9	1914.34309726295	0.467561862168811	0.0643958143400647	7.26074927323204	3.8495192020421e-13	3.58498024247777e-12	Ns
Krt24	Krt24	45.517977106088	0.880397326161459	0.296248620454873	2.97181915922396	0.00296041000546934	0.00678655629650819	Ns
1110038F14Rik	1110038F14Rik	314.812934952681	0.174903805753854	0.107212670473459	1.63137253256976	0.102811737027332	0.157540006678316	Ns
Ifi204	Ifi204	2573.20516777708	0.120216661130691	0.0577697290771813	2.08096286846143	0.0374373048951204	0.0649102869055849	Ns
Smarca2	Smarca2	476.1922575199	-0.594840254627775	0.0933160160968429	-6.37447117342057	1.83595343129479e-10	1.26838776817226e-09	Ns
Jarid2	Jarid2	606.478884745454	-0.0731318986984616	0.0936026905219951	-0.781301245622601	0.434625337689233	0.523592420163548	Ns
Rims3	Rims3	396.255730555792	0.0136937351144359	0.0985803632971661	0.138909359393987	0.889521774948538	0.920846863688389	Ns
Abcb6	Abcb6	81.5553330973767	-0.587200212360809	0.2011931381168	-2.91858965895705	0.00351618741920352	0.0078988687277013	Ns
Lyz2	Lyz2	18756.698414043	-0.0757547574703181	0.0583187972496176	-1.29897667721216	0.193951933276169	0.270426931999986	Ns
Ormdl2	Ormdl2	575.707039836727	0.262950016867629	0.0925661466637839	2.84067152349669	0.00450186560771178	0.00986934416937341	Ns
Rnf121	Rnf121	431.589004637769	-0.388360935264004	0.100635615898147	-3.85908042394318	0.000113814481277526	0.000349673891937631	Ns
Fnbp1l	Fnbp1l	818.334618247832	0.715432813661693	0.0844744162550466	8.46922471179494	2.47031705960901e-17	3.32835195496625e-16	Ns
Cdon	Cdon	40.5705606699713	-0.378424589877396	0.287055334199235	-1.31829840728458	0.187403773923875	0.262396840539791	Ns
Zfp758	Zfp758	100.714395699514	0.561782990879085	0.178942294893056	3.13946454757849	0.0016925689350742	0.00409034564525613	Ns
Srbd1	Srbd1	114.496000656368	-0.470805073468842	0.175552573832607	-2.68184660122252	0.0073217024594413	0.0152318110809188	Ns
Oip5	Oip5	21.6728363659084	-0.858059399536487	0.379155916343587	-2.26307796489432	0.0236308836261747	0.0434165271925978	Ns
Rrp1b	Rrp1b	228.858457378656	-0.447619972918971	0.129664965420028	-3.45212734580216	0.000556185161666458	0.00148498886856863	Ns
Prepl	Prepl	313.378854844803	-0.258348055640907	0.107503998131915	-2.40314834917951	0.0162545918839035	0.0310603585227382	Ns
Cdc25a	Cdc25a	380.949114136435	-0.196339603219336	0.103027014876589	-1.90570990972145	0.0566878528805159	0.0936033043095158	Ns
Mrpl14	Mrpl14	667.944683477019	-0.342840861491954	0.087240357733542	-3.92984245363931	8.50015372496427e-05	0.000266712370653124	Ns
Vsig10l	Vsig10l	48.276795604643	0.437734872959404	0.25548473993808	1.71335036709235	0.0866481014655281	0.135976078344596	Ns
Jade1	Jade1	322.573246009494	-0.0284540442175824	0.106000238853826	-0.268433774539136	0.788365444827377	0.839572055917619	Ns
Arhgap17	Arhgap17	388.046096930325	-0.507976194457218	0.103077350673273	-4.92810681628172	8.30302228473213e-07	3.6105895560914e-06	Ns
Klhdc4	Klhdc4	548.887619108971	0.429578239743539	0.0964649343003262	4.45320616096751	8.45974548440364e-06	3.17472266872801e-05	Ns
Mlx	Mlx	744.809856277206	0.0234631738749466	0.0766962796653732	0.305923233529927	0.759663095699158	0.816964395865853	Ns
Dennd2d	Dennd2d	120.323122027543	-0.198809455159659	0.166053819917351	-1.19725914922409	0.231205561559116	0.313215866648396	Ns
Rnf113a1	Rnf113a1	72.7312103847679	-1.04278241538386	0.217342369064829	-4.79787912440037	1.60354495558576e-06	6.73650914037309e-06	Ns
C2cd3	C2cd3	245.77771311873	-0.0853318722185352	0.118506128088122	-0.720062950289644	0.47148623778484	0.559991764792572	Ns
Anxa1	Anxa1	15276.0161301417	-0.335616368749283	0.0601360343446581	-5.58095279156193	2.39204568835814e-08	1.28085574324642e-07	Ns
Plekhb2	Plekhb2	7555.63325555371	-0.134089755987879	0.0518060467815858	-2.58830318694652	0.0096450046290864	0.0195163391078037	Ns
Nup153	Nup153	1815.60618542694	0.406009176005821	0.0621259704657248	6.53525688149722	6.35004552070379e-11	4.58850899481768e-10	Ns
Emb	Emb	1672.13862215092	-0.284609605973731	0.0656814090620965	-4.33318362132967	1.4696842952977e-05	5.28532433783147e-05	Ns
Nmd3	Nmd3	466.562391347116	0.22766865791226	0.0950783220904063	2.39453802829817	0.0166413176693579	0.0317368248671355	Ns
Sik2	Sik2	560.310249822864	-0.30418693145397	0.0863507888392172	-3.52268850745947	0.000427193121156529	0.00116763445019562	Ns
Men1	Men1	955.424584065521	-0.147382910295196	0.0755463057067721	-1.9508950029569	0.0510695372145472	0.085294186903091	Ns
Rps10	Rps10	11735.3696689687	-0.405807004917142	0.0620159463950122	-6.54359126171104	6.00588055212619e-11	4.35061950885507e-10	Ns
Tyro3	Tyro3	563.157095088402	-0.274155160285492	0.092210712474322	-2.97313785924641	0.00294772022896016	0.00676012828710111	Ns
Sidt2	Sidt2	7853.7702347609	0.0687528237548894	0.0486534076926729	1.41311425068471	0.15762213376318	0.227089017219947	Ns
Ccdc57	Ccdc57	26.2053078516237	-0.859793144086589	0.348458542956944	-2.46741875458288	0.0136091100820198	0.0265588684769141	Ns
Orc4	Orc4	403.900067956063	0.210803314916658	0.0987778104648036	2.13411609272075	0.0328332788785991	0.0577993264673236	Ns
Ap1m1	Ap1m1	913.848004694075	0.036351607157535	0.0751265965444455	0.4838713429009	0.628477179321076	0.70564263546264	Ns
Mfsd4b1	Mfsd4b1	53.252213056677	1.28148690014093	0.258815382120036	4.95135524652311	7.36984284425911e-07	3.22648892628884e-06	Ns
Fam161b	Fam161b	25.0595702046889	0.108867508640933	0.356466933494136	0.305407033336302	0.760056165699047	0.817214792264609	Ns
Nifk	Nifk	355.470408295355	0.394501995657151	0.103910046434398	3.79657221985954	0.000146710635493663	0.000438699847876119	Ns
Trim56	Trim56	324.453803431674	0.723680578534046	0.111846061688087	6.47032687259229	9.77911395574738e-11	6.9160793170629e-10	Ns
Rab14	Rab14	3965.99547310002	-0.0748388204828128	0.0537699801201198	-1.39183277203425	0.163973043485547	0.234843774509751	Ns
Gsk3b	Gsk3b	1126.49277220017	-0.27489300263085	0.0672620003179526	-4.08689901179581	4.37177300030762e-05	0.000144210284773537	Ns
Cass4	Cass4	416.054677198866	0.198249339458782	0.0946428245888269	2.09471072234023	0.0361967154963116	0.0628998305855447	Ns
Slc27a6	Slc27a6	23.1778475548047	-0.332461199554941	0.372966291520359	-0.89139744559675	0.372715987623542	0.464438751008955	Ns
Fundc1	Fundc1	365.28028182911	-0.323718859803763	0.102595230304971	-3.15530126343581	0.00160332455524587	0.00389245070857502	Ns
Arf2	Arf2	544.559249587754	0.270528077818136	0.0859035127114372	3.1492085629476	0.00163713310234382	0.00396708294012999	Ns
Ulbp1	Ulbp1	816.14315698493	-0.584898469455519	0.0865852167286414	-6.75517705624732	1.42660932076635e-11	1.10493407205862e-10	Ns
Map2k4	Map2k4	1352.0802372417	0.218352351976158	0.0658925901327768	3.31376185905224	0.000920498691584174	0.00234732207420183	Ns
Cope	Cope	1295.80520065425	0.118778008453698	0.07101143268702	1.67266035846941	0.0943941773105997	0.146356235758217	Ns
Ccnh	Ccnh	116.303062748051	-0.0493273564196914	0.168305683035201	-0.293081941917401	0.769459519286104	0.823880213425108	Ns
Isg20l2	Isg20l2	324.18724398424	0.383468682049723	0.106599924643619	3.59726972914589	0.000321574966932252	0.000900301633010664	Ns
Unkl	Unkl	246.413982435352	-0.0579378462159779	0.119886690236166	-0.483271713497518	0.628902821793718	0.706052439820684	Ns
Zfp148	Zfp148	620.661476698124	-0.209505204732148	0.0927472438315561	-2.2588833487348	0.023890642037516	0.0438177034754567	Ns
Usp10	Usp10	348.445585626459	-0.0629753864483532	0.105001570818233	-0.599756612759337	0.548668452575965	0.633384515711702	Ns
Lig3	Lig3	303.834373337259	-0.0284867751472818	0.108396955347668	-0.262800509995088	0.792704342430476	0.843063246155807	Ns
Macrod1	Macrod1	32.3081852842242	-2.88438855559571	0.389237787149326	-7.41035082107575	1.25965745421189e-13	1.22503529026571e-12	Down
Clec16a	Clec16a	2431.34126908081	-0.529305909147691	0.0575558673794611	-9.19638489084041	3.70194801228713e-20	6.28197912697295e-19	Ns
Mybbp1a	Mybbp1a	1783.05940981422	0.464829048981619	0.0633825385120389	7.33370830348375	2.23870082110302e-13	2.13088440379888e-12	Ns
Fcgr1	Fcgr1	790.021859113273	1.14851191262701	0.0817577665494624	14.047740796982	7.95309151705859e-45	6.09091699671572e-43	Ns
Rabl2	Rabl2	51.6252456157367	0.621231176557146	0.248951828593017	2.49538707977408	0.0125819794348515	0.0247912699054005	Ns
Arih2	Arih2	1145.16817155326	-0.0192303325128506	0.0682030522451228	-0.281957066140333	0.777976431391143	0.831093295202743	Ns
Zfp61	Zfp61	171.449307379098	0.210625672466975	0.139078135149026	1.51444130481966	0.129913949920178	0.192285860269649	Ns
Vkorc1l1	Vkorc1l1	497.170123284997	-0.281158485270596	0.0909540273300211	-3.09121534828172	0.00199339006338145	0.00473862645044383	Ns
Slc39a11	Slc39a11	559.911630721176	-2.27530260004017	0.101489312572022	-22.4191350042449	2.56113925559001e-111	2.12958729102309e-108	Down
Gpalpp1	Gpalpp1	1773.75635745077	0.00814226586661994	0.0625598458700138	0.130151629266125	0.896446463219587	0.926009928258114	Ns
Gprc5c	Gprc5c	222.073178525263	0.599166387397313	0.136611642908709	4.38591012186059	1.15501809815513e-05	4.23882902920047e-05	Ns
Syt7	Syt7	13101.4901258072	-0.396259271381962	0.0571297407540275	-6.93612934615019	4.02988656074337e-12	3.35324585086587e-11	Ns
Mtmr3	Mtmr3	1684.40762762559	0.026855751380264	0.0654373198399033	0.410404207353973	0.681509460430544	0.752699395528649	Ns
Zbtb37	Zbtb37	257.257395310637	-0.108644152428642	0.125220322948097	-0.867623959680043	0.385600225558193	0.477072188938561	Ns
Nfxl1	Nfxl1	162.338205450961	0.139258965852332	0.149905554034049	0.928978027196388	0.352900473689756	0.444841842363016	Ns
Iqsec2	Iqsec2	433.986393843383	0.293805913671575	0.0952741204043017	3.08379560393516	0.00204377957589787	0.00484850989260793	Ns
Exoc4	Exoc4	1090.122347108	-0.826622255930939	0.0697606195566264	-11.8494110457254	2.16708486889351e-32	8.49395116457556e-31	Ns
Mul1	Mul1	802.715846578515	0.0657572542416005	0.0771838131356251	0.85195653816758	0.394238214874916	0.485540315209363	Ns
Ccbe1	Ccbe1	232.937208236014	-0.711459836715734	0.135101719236017	-5.26610498177929	1.39348616875452e-07	6.74714072461824e-07	Ns
Lsm6	Lsm6	151.48704446872	-0.115177816932542	0.147344474425477	-0.781690778576135	0.434396322322974	0.523533242381379	Ns
Lrrc66	Lrrc66	12.7583199023109	1.43410755994149	0.513586053448539	2.79234132296232	0.00523281256712838	0.0113225225081676	Ns
Akr1a1	Akr1a1	20981.1407971496	-0.378685316482364	0.0612871612207975	-6.17886860704945	6.45625988743757e-10	4.15923195072832e-09	Ns
Npdc1	Npdc1	228.727294405326	-0.119752677964671	0.127970917134612	-0.935780415160291	0.349386257145795	0.441415825855676	Ns
Xpnpep1	Xpnpep1	2143.38767913422	-0.0512056449151157	0.0624316538806532	-0.820187224464731	0.412109383805467	0.503065276679729	Ns
Cbs	Cbs	14.3745759129044	1.57263718420303	0.504297174998618	3.11847311896471	0.00181790724030731	0.00435971020299609	Up
Ing1	Ing1	895.207501842575	0.0654814083982643	0.0731011574208233	0.895764317674285	0.370378651032137	0.462268454665498	Ns
Zfp937	Zfp937	67.7556524075446	-0.331048133228527	0.216058577898231	-1.53221471903078	0.125469457508974	0.186796519011101	Ns
Psmb5	Psmb5	2735.02308978555	0.00906943712537093	0.0704435883388864	0.12874751754184	0.897557434709514	0.926629383941853	Ns
Rhobtb3	Rhobtb3	41.8702033043491	0.665147635653256	0.288554903976332	2.30509905216448	0.0211610265737027	0.0393130402720193	Ns
Capsl	Capsl	36.4120647896179	0.372820673447434	0.29313301498535	1.27184811804998	0.2034270886476	0.281446962080665	Ns
Klhl24	Klhl24	1089.43640712791	-0.194113208975241	0.0875778621117329	-2.2164643472067	0.0266597170086086	0.0482286357987026	Ns
Map2k6	Map2k6	42.3247374141478	-0.239423229579852	0.272353379282908	-0.879090357572358	0.379352285490868	0.470843368738586	Ns
Psmd1	Psmd1	1627.56469957056	0.0617757256955991	0.0694393167754162	0.889636139355993	0.373661294429092	0.465118811852979	Ns
Lztfl1	Lztfl1	942.359355011974	-0.233161307950724	0.0710309166625801	-3.28253271822911	0.00102879046128602	0.00260181398214872	Ns
Cptp	Cptp	533.890800776915	0.356952974509295	0.0932912563222668	3.82622111204325	0.000130125417891453	0.00039468212341699	Ns
Rnf24	Rnf24	691.235740555118	0.313758655418622	0.082101767541087	3.82158222429992	0.000132598187406308	0.000401241356796682	Ns
Tlr1	Tlr1	106.282649248244	0.728685488715469	0.176630509087497	4.12547918522106	3.69963643458219e-05	0.000123970834009704	Ns
Faap20	Faap20	436.285473263595	0.0872005500604651	0.0950336323168893	0.917575682782441	0.358841053603	0.45067091433731	Ns
Slc25a24	Slc25a24	879.300436555913	0.0007558072407191	0.0784844548969268	0.00963002471905675	0.992316470715089	0.994966066803992	Ns
Mzt2	Mzt2	195.373973423715	-0.382077822562823	0.14844876388278	-2.57380265466221	0.0100587628504939	0.0202690078488141	Ns
Micu1	Micu1	556.158581767227	-0.656640509934561	0.0868941862481348	-7.55678300570604	4.13160376070768e-14	4.25628313083169e-13	Ns
Ppic	Ppic	318.546399782104	0.174671651122469	0.106990478724463	1.63259061184601	0.102555127044016	0.157208879894574	Ns
Vmac	Vmac	175.108849468547	0.231890278297358	0.143818433181589	1.61238217638324	0.106878800980469	0.162594893127762	Ns
Akr1b3	Akr1b3	1289.81771157608	-0.0839956640769863	0.0712436225574706	-1.17899204254007	0.238401344474298	0.321393173251338	Ns
Pqlc1	Pqlc1	277.03430562216	-0.0988203966381801	0.118679777338657	-0.832664156052405	0.40503416516287	0.496420585034846	Ns
Edil3	Edil3	242.452297012415	0.939798059849822	0.133921577354636	7.01752531902425	2.25832246514768e-12	1.92876975911843e-11	Ns
Evi2	Evi2	174.991715869891	1.39977702206116	0.17149292608604	8.16230181622112	3.28699617827069e-16	4.06198752773345e-15	Ns
Ik	Ik	2837.46980220149	0.230972161521065	0.0693876283179154	3.3287225276358	0.000872452768816584	0.00223673756159867	Ns
Sash3	Sash3	1172.24908112409	0.159756655830223	0.0675225027906771	2.36597651490313	0.0179825850941599	0.033966456771234	Ns
Sgsm3	Sgsm3	203.221793364842	-0.0816868966920891	0.130356784979408	-0.626640927858052	0.530894633704123	0.616657795943893	Ns
Snap23	Snap23	1752.17586307676	0.212268635020508	0.0635414560668575	3.3406322133563	0.000835878712415108	0.00215037880469045	Ns
Ccdc74a	Ccdc74a	19.610298049855	0.0950523525656988	0.413289976095277	0.229989494213589	0.818099933322515	0.863851490010714	Ns
Serhl	Serhl	632.717627097784	-0.292413695714998	0.0829771645278768	-3.52402612669127	0.000425042336512091	0.0011620286142173	Ns
Arhgap23	Arhgap23	542.058692979549	-0.0693995143743766	0.0902591126723881	-0.768892052221638	0.441957395975202	0.530887013367798	Ns
Nhlrc3	Nhlrc3	799.123899973194	-0.382355490248158	0.0819397499522515	-4.66630042770409	3.06671220063832e-06	1.23827945638677e-05	Ns
Tecpr1	Tecpr1	2776.43547019769	0.0296523825215421	0.0696361476440849	0.425818824342458	0.670239869026322	0.743001839380575	Ns
Casp7	Casp7	1311.92717372872	-0.0612790720219069	0.0666264794869688	-0.919740506984047	0.357708379355793	0.44949085104499	Ns
Rabif	Rabif	444.323859691423	0.233367073394132	0.0956380228991435	2.44010767182246	0.0146828849034726	0.0283806070571464	Ns
Zscan20	Zscan20	110.647924962909	0.0363971939263752	0.173870677048457	0.209334860508028	0.834186839822803	0.877502596406071	Ns
Rslcan18	Rslcan18	26.8743235991763	-0.838755391826531	0.350808728995755	-2.39091938854429	0.0168062424285464	0.0319989316504267	Ns
Lrpprc	Lrpprc	352.0623786385	0.139297492126288	0.126127755370918	1.10441584975995	0.269412788463047	0.356066561137413	Ns
Klhl28	Klhl28	394.162753079999	0.307300592984153	0.0994452082656323	3.09014982565384	0.00200055550943191	0.00475468899250651	Ns
Cd34	Cd34	195.634833849636	-0.746598174491273	0.151394639554377	-4.93147033929901	8.16129615750707e-07	3.5502858209843e-06	Ns
Bscl2	Bscl2	2430.76366658621	0.302001805226402	0.0611126835220319	4.94172056963472	7.74361454849948e-07	3.38122344182605e-06	Ns
Cacnb1	Cacnb1	210.918954153363	0.149095915857217	0.131677193745913	1.13228351558673	0.257515258191899	0.343540594922869	Ns
Syne2	Syne2	255.450315883454	-0.985960012022497	0.124982531231117	-7.88878255473373	3.0514867333621e-15	3.46898018194026e-14	Ns
Arhgef3	Arhgef3	320.250067337494	0.320973994089101	0.107088465102403	2.99727887389338	0.00272401398580317	0.00630171836421596	Ns
Trim15	Trim15	204.423176539155	1.82495153426291	0.144507874746291	12.6287341604527	1.46617831919158e-36	7.32522824622714e-35	Up
Tubd1	Tubd1	80.8686988605172	-0.603487877135743	0.203850051228032	-2.96044996555172	0.00307190014928654	0.00700901404112986	Ns
Rbpms2	Rbpms2	294.596837314345	-0.932067412110684	0.120729453290817	-7.72029845828501	1.16057626444592e-14	1.24403943779143e-13	Ns
Tnfaip8l3	Tnfaip8l3	95.2768015332864	0.204498635221467	0.218803686080838	0.934621527106788	0.349983380945713	0.441882487807922	Ns
Ltbp3	Ltbp3	940.806784094954	-0.616728313434292	0.078766198274831	-7.8298601042341	4.884131225318e-15	5.4407819707107e-14	Ns
Alox12	Alox12	143.990781494651	1.04280949163059	0.154626644245174	6.74404787558555	1.54033746897125e-11	1.18827491559273e-10	Ns
Ptk2b	Ptk2b	2623.38517574848	-0.176960642489567	0.0561803501213723	-3.14986720636772	0.00163344690033975	0.0039597991184621	Ns
Zfr	Zfr	1236.57963772865	-0.107680820345973	0.0789909136943158	-1.3632051499326	0.172817864664061	0.245338141774918	Ns
Slc25a32	Slc25a32	302.220015516146	0.306077825307719	0.112946412295698	2.70993844856617	0.00672956952855728	0.0141354960090103	Ns
Pdlim1	Pdlim1	653.808214111395	0.0495010436735711	0.0895622396770273	0.552699930819931	0.58046890073931	0.663059412570534	Ns
Mbnl3	Mbnl3	28.3994511849924	-0.89091691502969	0.333298688570051	-2.67302856441466	0.00751698494774795	0.0155952988374147	Ns
Nudt16l1	Nudt16l1	464.950292066264	-0.0294517676653006	0.0993290360024899	-0.296507132763901	0.766842820591177	0.821902740521415	Ns
Rnmt	Rnmt	515.770445764485	0.082748784196251	0.0914131561161782	0.905217451316138	0.365350198367135	0.456972349757367	Ns
Ubr5	Ubr5	2804.89799532065	0.0487984821345822	0.0597926076781997	0.816129017105471	0.414426349418449	0.504688911649033	Ns
Pex10	Pex10	105.985685897075	0.164151758018876	0.178428428292744	0.919986571587995	0.357579776592299	0.449426277187535	Ns
Mcrip1	Mcrip1	1015.09581502451	-0.0816447768777085	0.0736447533621462	-1.10862991795522	0.267589866176392	0.354260620056793	Ns
Ahcy	Ahcy	1207.68215516641	-0.0685561403477298	0.074817246279398	-0.916314670172613	0.359501875754739	0.451306086019726	Ns
Prdm8	Prdm8	32.4048221478115	1.88744864331098	0.342584929668852	5.50943278542761	3.59991820702866e-08	1.88683691346333e-07	Up
Glipr2	Glipr2	6866.26993602764	0.0637428237259741	0.0536641946038028	1.18780919375723	0.234908591442625	0.317419722923227	Ns
Capn15	Capn15	472.117252886368	-0.48424811200147	0.0904848320646403	-5.35170482115207	8.71294431410321e-08	4.34937327446293e-07	Ns
Zfp251	Zfp251	247.765114491529	0.0827387737261717	0.118063696918056	0.700797754822107	0.483429239416618	0.571213943975725	Ns
Csf3r	Csf3r	41.9959803899365	0.159174491701601	0.277718896437498	0.573149662278828	0.566543363975158	0.650373634966656	Ns
Zbtb5	Zbtb5	253.697369380999	0.38576944358436	0.12338377503134	3.12658162295953	0.00176851404376795	0.0042526899366872	Ns
Vps4b	Vps4b	2151.7274436609	0.338704069673153	0.0675148234515013	5.01673636037067	5.2556608664809e-07	2.3495064572467e-06	Ns
P2rx5	P2rx5	423.996062765584	-0.435445488957999	0.102247616432269	-4.25873486494865	2.05587139846615e-05	7.20204602754874e-05	Ns
Agbl3	Agbl3	28.5792454780988	0.0995085756593644	0.334831431402902	0.297190067379385	0.766321404580779	0.821658604653666	Ns
Fkbp11	Fkbp11	302.062633301118	0.308661845588291	0.116918769172329	2.6399683111045	0.00829137796161986	0.0170560047448696	Ns
Azin1	Azin1	2024.83903575035	-0.161566290589698	0.0605709189480444	-2.66739044735782	0.00764428065678992	0.0158283655506388	Ns
Tm7sf2	Tm7sf2	149.222595668371	-0.128435507674597	0.155648348248741	-0.825164604184203	0.409278145794976	0.500200198971057	Ns
Rpgrip1l	Rpgrip1l	116.528411573052	0.0160489866977736	0.170907865825141	0.0939043186824042	0.925185163187295	0.947987015637998	Ns
Ndufs1	Ndufs1	714.962615445809	0.176243153802642	0.0895427947126874	1.96825612120045	0.0490385758842242	0.0821614942239859	Ns
Banp	Banp	150.541489141869	-0.340261453577079	0.149085466989725	-2.28232476610567	0.0224701734226169	0.0415132977007909	Ns
Arhgap33	Arhgap33	25.5556269773598	0.719937232415045	0.355563902047944	2.02477593554469	0.0428903771706948	0.0731463705160022	Ns
Fn1	Fn1	694.0240511059	0.126219093288034	0.0961180571637598	1.31316733829722	0.189126567198134	0.26452269238898	Ns
Acsl3	Acsl3	124.729483218498	0.142789987915602	0.166531553526614	0.857435031930944	0.391204505550376	0.482620988672311	Ns
Psrc1	Psrc1	2092.68531121961	0.0421859334414496	0.0688375412212479	0.612833240307953	0.539986609408165	0.625346609641907	Ns
Arfgap3	Arfgap3	697.117669721023	-0.569790808971677	0.0818977677653783	-6.95734236132077	3.46751596957325e-12	2.90607295909303e-11	Ns
Rtf1	Rtf1	751.363258312674	0.0944675698579353	0.0767407749102805	1.23099577725635	0.218324443636433	0.298702904234217	Ns
Calr	Calr	18067.639855918	0.0587014077860478	0.0458880615479191	1.27923049712501	0.200815899412733	0.278394277770068	Ns
Rnf38	Rnf38	557.276581720187	0.256610207492157	0.0866414088168424	2.96175017230646	0.00305895875597121	0.00698462727366244	Ns
Gar1	Gar1	89.5788603093505	0.818719671982636	0.195591012711822	4.18587572420269	2.84068748783917e-05	9.70318164493421e-05	Ns
Klhl6	Klhl6	351.604266449948	-1.50718079235099	0.114418207595387	-13.172560766559	1.2624198366332e-39	7.4221360193167e-38	Down
Ctbp2	Ctbp2	578.004957466601	-0.344792871908605	0.0908001902160436	-3.79727037011959	0.000146298194606972	0.000437691411827233	Ns
Stub1	Stub1	938.783882347154	0.132588705359951	0.0790698958477794	1.67685443288306	0.0935709504963744	0.145283225621973	Ns
Herc1	Herc1	1169.05130630642	-0.513988134145323	0.0718168273849883	-7.15693177853692	8.25027281621463e-13	7.40489019688161e-12	Ns
AI837181	AI837181	1058.31667327756	0.297904817863263	0.0759073923820081	3.92458242227635	8.68803100095056e-05	0.00027194775176678	Ns
Tmem129	Tmem129	482.931303949995	-0.1155072013378	0.0905693192577067	-1.27534580456695	0.202186871963862	0.279930706057482	Ns
Rrm2b	Rrm2b	356.844451535394	0.268992425950372	0.102207632038131	2.63182328546676	0.00849280242261526	0.0174303090623527	Ns
Klhl17	Klhl17	271.373852680214	-0.409511432642655	0.124978052035069	-3.27666679048371	0.00105040251695509	0.00265128701211497	Ns
Slu7	Slu7	999.825584396125	0.188746524558393	0.0751868811403244	2.51036512880655	0.0120606383665137	0.0238975133999295	Ns
Naa35	Naa35	420.719672080096	0.654794393462	0.0975195538478933	6.71449332595717	1.8872081500474e-11	1.44342904564401e-10	Ns
Apool	Apool	379.92136850549	-0.14459594519579	0.0999761786643937	-1.44630398088307	0.14809195969563	0.215204946869588	Ns
Sap130	Sap130	528.47123166136	-0.0919189481147684	0.0927608554994582	-0.990923893703258	0.321722744130776	0.412785648013372	Ns
Abcc5	Abcc5	3776.55399140905	-1.41028850186837	0.0772050181388002	-18.2667984007585	1.52117599079944e-74	4.11814179276659e-72	Ns
Zfp202	Zfp202	94.103833286576	0.157576207278955	0.18432125085955	0.854899836801919	0.392606600970191	0.483932802643619	Ns
Kctd13	Kctd13	422.287537187862	-0.168689778949539	0.104266507985312	-1.61787118614639	0.105690361082628	0.161081630448137	Ns
Srgap2	Srgap2	886.432271424684	-0.391533557758577	0.076861943722313	-5.09398460144477	3.50615256387989e-07	1.60436800299236e-06	Ns
Zfp930	Zfp930	100.059785529113	-0.26724199883934	0.180332128714641	-1.48194334944177	0.1383553692514	0.203203993622956	Ns
Magoh	Magoh	290.830518705929	0.124585992219944	0.112334985870057	1.10905779935788	0.26740524844726	0.354137030395285	Ns
Glo1	Glo1	628.461497901464	-0.0349938976238098	0.0831108160352578	-0.421051065230361	0.673717793500839	0.745727582353413	Ns
Zfp451	Zfp451	495.773683459719	-0.018164628451688	0.100981190642581	-0.179881305974902	0.857245751476821	0.896200969280797	Ns
Nfe2l2	Nfe2l2	2320.15786741978	0.450007587093784	0.0658111242567421	6.83786505968529	8.03820559900431e-12	6.42669995728085e-11	Ns
Ston1	Ston1	59.5308443618954	0.674791554616482	0.229273725274796	2.943170020061	0.00324869948249937	0.00736047307819679	Ns
Gle1	Gle1	279.532674888918	0.0173354211552719	0.112057861119251	0.154700625035343	0.877057337219826	0.911591469872856	Ns
Zw10	Zw10	252.773514887613	0.24123256333431	0.119769814442714	2.01413490082421	0.0439953721644821	0.0748648044681678	Ns
Maff	Maff	803.692250861927	0.703226573811546	0.0848345203788777	8.28939175551273	1.13829052178087e-16	1.45135158423341e-15	Ns
Tmem64	Tmem64	215.3707507916	-0.116491336037509	0.136964937806978	-0.85051939498325	0.39503638208189	0.486420406580842	Ns
Ndufv1	Ndufv1	1126.26712319817	-0.220138459105363	0.0702133903904881	-3.13527744324942	0.00171691648946581	0.00414058936272457	Ns
Klhl26	Klhl26	1132.20884565623	0.391780493368247	0.0748099765315429	5.23700863885523	1.63200056628159e-07	7.79889925783413e-07	Ns
Borcs5	Borcs5	135.242397228982	-0.862370842879014	0.172660359500113	-4.9946081739651	5.89553393622253e-07	2.61447278291682e-06	Ns
Rfesd	Rfesd	216.007748783427	-0.232736604711173	0.13251993001164	-1.75623851212969	0.0790476913294906	0.125589487480087	Ns
Hook2	Hook2	543.89301127281	1.15442999484463	0.0883926174918088	13.0602535325036	5.55425013273206e-39	3.15400125829922e-37	Ns
A430057M04Rik	A430057M04Rik	39.4315008124733	-0.016740453445745	0.286125461142416	-0.0585073882586514	0.953344477598486	0.967046347392859	Ns
Atg14	Atg14	579.430068329724	0.326776572169892	0.0888741170627314	3.67684746661661	0.000236134139746503	0.000677888414497914	Ns
Usp16	Usp16	545.750662670113	0.0728562097358672	0.0890604014161189	0.818053911473625	0.413326404110981	0.503772659434188	Ns
Zfp300	Zfp300	18.2237456937253	0.214416756801703	0.416897758502557	0.514314966748346	0.607031799357118	0.68759921925817	Ns
Dok3	Dok3	294.922654757814	0.00831365503844976	0.118462464519098	0.0701796562497605	0.94405066635619	0.959714767885111	Ns
Pmf1	Pmf1	88.5749178320109	0.0331055734033127	0.191429725073926	0.17293852033966	0.862699752952815	0.900851078590215	Ns
Nefh	Nefh	42.5774491859636	1.22705109318458	0.300969632503924	4.07699302742308	4.56218602984988e-05	0.00015006614177305	Ns
Amdhd2	Amdhd2	813.531387052815	-0.0977792024184165	0.102190332630921	-0.956834173067665	0.338650960797214	0.430234184725566	Ns
Gsdmd	Gsdmd	2282.43038888712	0.181083243197654	0.0565593766024105	3.20164849889694	0.0013664362418312	0.00336791960431018	Ns
Pin1	Pin1	703.953255653008	0.288949931273685	0.085422571898049	3.38259460998837	0.000718045401755808	0.00187458320740959	Ns
Adpgk	Adpgk	325.134288820647	-0.334584358404545	0.105156872617017	-3.18176406427669	0.00146381012381007	0.00357837329930136	Ns
Plxdc2	Plxdc2	1373.45896308765	-0.932270834758772	0.0721893621056194	-12.9142412062705	3.74113807757427e-38	2.00693955580839e-36	Ns
Bbs1	Bbs1	45.8254073690673	-0.197626935074324	0.259758663420403	-0.760809793490803	0.44677068399253	0.535453261850823	Ns
Xrcc4	Xrcc4	122.090514894459	-0.517261462207002	0.170780823609707	-3.02880294914798	0.00245524770173294	0.00574387831508705	Ns
Lrrc10b	Lrrc10b	78.7348347539699	-0.439842127782637	0.220896794538361	-1.99116573285654	0.0464626697905526	0.0785124022400672	Ns
Als2	Als2	391.887054607471	0.289273470747311	0.101600446721229	2.84716731158693	0.00441101726599043	0.00969025325408465	Ns
Eid2	Eid2	119.354615500016	0.3370119790577	0.16471777852927	2.04599638282406	0.0407567265577102	0.0699983850484367	Ns
Iws1	Iws1	436.610784926014	-0.023659944540784	0.0936142034104757	-0.252738833198643	0.800470037284406	0.84920000948034	Ns
Evi2b	Evi2b	366.439465783175	0.239337057883235	0.113291505641738	2.11257725393897	0.0346369672777537	0.0605782656370689	Ns
Tarsl2	Tarsl2	91.4029126232687	-0.550159556611002	0.186546022235949	-2.94918942798546	0.00318608623100984	0.0072397481583419	Ns
Klrk1	Klrk1	45.5434821989095	0.265897495244364	0.26496105074695	1.00353427228181	0.315603149483086	0.406184219251808	Ns
Atp7a	Atp7a	1166.27059414403	-0.336307463998547	0.0718800549764482	-4.67873131300108	2.88655403215089e-06	1.17326730056803e-05	Ns
Acap2	Acap2	2296.58965595386	-0.365670729818547	0.0698819458472264	-5.23269244130614	1.67058579481548e-07	7.97346832203649e-07	Ns
Naa25	Naa25	606.50232819636	0.10405751431095	0.0881379957189664	1.18062038354881	0.237753562403078	0.32059414107891	Ns
Patl1	Patl1	805.584278719261	-0.036278028434777	0.0744643883467192	-0.487186281123538	0.626126326484417	0.703546000637558	Ns
Irf6	Irf6	34.6539962455342	1.06328049072274	0.317981029842697	3.34384881780128	0.00082624750342662	0.00212947467542538	Ns
Abhd3	Abhd3	64.8109051464319	-0.852480394012597	0.225479032203156	-3.78075240825282	0.000156355110000729	0.000464555853884248	Ns
Dnajc9	Dnajc9	506.335515676767	-0.0139688160595172	0.0900434775467172	-0.155134124537447	0.876715580345362	0.911317623966457	Ns
Stx2	Stx2	507.265616803765	0.101464758054879	0.093032975666899	1.09063219065646	0.275434759055942	0.363077344600863	Ns
Ptger2	Ptger2	184.98503301728	-0.911829490893937	0.148290245415323	-6.14895125663955	7.79969420444887e-10	4.98059463708115e-09	Ns
Atf6	Atf6	705.261051358832	-1.03652259284189	0.0836962427345834	-12.3843384000988	3.17693966984728e-35	1.47931018786769e-33	Ns
Casz1	Casz1	429.770345439417	-0.124165765645667	0.0982650292522145	-1.26358040689098	0.206380669720635	0.284653717561364	Ns
Mgat5	Mgat5	851.993838526947	-1.25628269859177	0.0856148309974984	-14.6736574020508	9.50788972623375e-49	9.37977494093958e-47	Ns
Rpl11	Rpl11	8083.60347944313	-0.501877972662299	0.0501904478527905	-9.99947189422011	1.53211922620293e-23	3.33996253037982e-22	Ns
Shroom3	Shroom3	136.162550273128	0.367263380860495	0.157157369115026	2.336914793933	0.0194436149533016	0.0364473662659173	Ns
Ccdc88a	Ccdc88a	1171.61005103933	0.27615883843791	0.0727824296118739	3.79430639936835	0.000148056752233715	0.000442384151117217	Ns
Cped1	Cped1	19.0016439090842	-0.97183564871129	0.42897502655288	-2.26548304343188	0.0234830534170987	0.0431721770101777	Ns
Haus5	Haus5	216.221307246481	-0.406827026113646	0.127606610369637	-3.18813441509961	0.00143193955104438	0.00350930701341214	Ns
Bicral	Bicral	335.189775616178	-0.00831317321111953	0.105463979290476	-0.0788247633651568	0.937172007010334	0.955981416029209	Ns
Eml4	Eml4	927.169722029259	-0.0651219019122963	0.0749894898255462	-0.868413721226726	0.385167885976791	0.476661732205192	Ns
Psen1	Psen1	2092.5849702067	-0.170864119814026	0.0585988333482479	-2.915828013138	0.00354745992897552	0.00796297358912533	Ns
Slc25a30	Slc25a30	351.119735657818	-0.797177462947168	0.114247591007584	-6.97763038954796	3.00200167383334e-12	2.53050698661071e-11	Ns
Hgs	Hgs	1916.5918251321	0.365679209542966	0.0605246767168479	6.04182011997718	1.52385303178391e-09	9.39574848675663e-09	Ns
Cyba	Cyba	10408.9185937868	-0.108327151635251	0.0737149330339972	-1.4695414779159	0.141685980183888	0.207415303737505	Ns
Fndc7	Fndc7	38.3194894890354	0.528829681429516	0.285325761567196	1.85342423524899	0.063821576318397	0.103908667122022	Ns
Ogdhl	Ogdhl	16.271448085815	1.98879185833706	0.493409947427096	4.03070888357174	5.56088842771941e-05	0.000180318390493264	Up
Zfp992	Zfp992	615.678896931053	0.226226556019434	0.0820375057574342	2.7575991484716	0.00582275520714907	0.0124600539276512	Ns
Gtf2h1	Gtf2h1	583.19317383903	0.271754029216627	0.0954672052132511	2.84656944350254	0.00441930891702072	0.00970297531177635	Ns
Luc7l3	Luc7l3	726.39372079738	0.121665509022535	0.0872782970860561	1.39399499170537	0.163319117032575	0.233993580477071	Ns
Simc1	Simc1	97.2488576077884	0.103799221247127	0.187084086427479	0.55482656611397	0.579013294161688	0.661851311600178	Ns
Stox2	Stox2	149.102381531934	-0.151372710264929	0.14960963017012	-1.01178453614787	0.3116410853424	0.402135291785971	Ns
Eps8	Eps8	1490.0871539503	-0.276618337602482	0.0665754386727424	-4.15496079510981	3.2534332251212e-05	0.000110032586210447	Ns
Gemin5	Gemin5	333.099928048738	-0.565468297423546	0.107828108807532	-5.24416410226467	1.56992427217014e-07	7.53628389786912e-07	Ns
Mex3c	Mex3c	1167.98384565568	0.387209262197636	0.0713160844687695	5.42948011072034	5.65184510272063e-08	2.88187160931979e-07	Ns
Fam160b1	Fam160b1	893.617843997699	0.00406935184913312	0.0807956230875612	0.0503659937707642	0.959830735017242	0.971891978180937	Ns
Etv6	Etv6	1272.27710194276	-0.272785267937137	0.0688372164211126	-3.96275855008967	7.40887016540826e-05	0.000234812571727519	Ns
Zfp689	Zfp689	78.2873971387111	-0.355746487754521	0.200267664171171	-1.77635510568726	0.0756744057951137	0.120890044992578	Ns
Capn1	Capn1	2513.29518631957	0.072252151775618	0.0683030817826733	1.05781686404004	0.290138942880713	0.379026757274647	Ns
Stk11	Stk11	2589.46503513167	0.0264888388614182	0.0596464410126019	0.444097559078533	0.65697205116355	0.731008568877355	Ns
Olr1	Olr1	20793.888453897	-0.365006420022282	0.0604386099725355	-6.03929210463558	1.54791805352766e-09	9.52898681180092e-09	Ns
Rpn1	Rpn1	3264.73028081844	-0.21711466334392	0.0538908880495349	-4.0287824380321	5.60664740691306e-05	0.000181599839910615	Ns
Ubac2	Ubac2	389.140188870216	-0.994711078651723	0.103617429008315	-9.59984327126959	8.00660779228721e-22	1.53550117479432e-20	Ns
Wdr43	Wdr43	468.534743740769	0.0641089163152215	0.0924262196936229	0.693622616263346	0.487918906695729	0.575642443786863	Ns
Inpp5e	Inpp5e	422.883111909024	0.367656454408349	0.0956538853840949	3.84361234185143	0.000121236462438034	0.000370423532609226	Ns
Dynlt3	Dynlt3	1858.33844833822	0.180297425242625	0.064827221578322	2.7811993303584	0.00541584723660701	0.0116838172129989	Ns
Ifi35	Ifi35	1614.18360426487	0.397056817480253	0.0679751935922922	5.84120171634606	5.18256057372295e-09	3.00598842245685e-08	Ns
Isca2	Isca2	523.348916219255	-0.195810337982722	0.0875850656323314	-2.23565897415323	0.0253741183393814	0.0461964516091241	Ns
P2ry6	P2ry6	521.627119671822	-0.0453714654251131	0.0927882750924953	-0.488978433750222	0.624856965218595	0.702471007496668	Ns
Prmt1	Prmt1	970.565583506891	0.216579700244553	0.0953839730243233	2.27060892283575	0.0231706628340515	0.042658498505645	Ns
Cryl1	Cryl1	155.608629555378	-1.01517682002752	0.14966978547405	-6.78277727740535	1.17887308030287e-11	9.2412535540779e-11	Ns
Zfp534	Zfp534	39.045976959239	-0.251472617363892	0.286816957184826	-0.876770396813889	0.380611361333257	0.472104087083691	Ns
Bub3	Bub3	1131.22150348916	0.222516294942868	0.0699726191598974	3.18004810473632	0.00147250605910247	0.00359887529582445	Ns
Rtf2	Rtf2	3523.81063385168	0.0801061874870973	0.0652512375548472	1.22765775008886	0.219575472999427	0.299938756299734	Ns
Ttpal	Ttpal	862.866327008825	0.841693010048134	0.0930894478310376	9.04176606113136	1.54160720781364e-19	2.48902212290687e-18	Ns
Eif5	Eif5	2757.31734227504	0.624317750507402	0.0718348713487141	8.69101230065163	3.59224141420951e-18	5.14991161364691e-17	Ns
Cldn1	Cldn1	146.737102826726	1.38285466838205	0.161278948134818	8.57430361727106	9.96881265112277e-18	1.3848084495432e-16	Ns
Mtus1	Mtus1	661.091535758894	-0.690330778394941	0.0890124555122059	-7.75544022937642	8.80375357216874e-15	9.60491990005776e-14	Ns
Arf5	Arf5	2042.5799431433	-0.0646522285791691	0.063838221681459	-1.01275108980591	0.311179068012623	0.401600391434029	Ns
Eef1e1	Eef1e1	319.858893301638	-0.0128777969189272	0.106087382252207	-0.121388582181358	0.903383260102962	0.930809393773994	Ns
Caskin2	Caskin2	273.463827713742	0.336679910913184	0.115145967724414	2.92394008723763	0.00345631264447705	0.00777186314358844	Ns
Zfp68	Zfp68	241.757024457182	-0.258722242609453	0.12693704186743	-2.03819341307526	0.0415305939885187	0.0711176293939902	Ns
Mrs2	Mrs2	818.841058690756	-0.0268766602437986	0.0754256991845965	-0.356332928091535	0.721591252490433	0.78581458602856	Ns
Zfp938	Zfp938	73.119399376499	0.00140574085387413	0.208122973729065	0.00675437616850569	0.994610828514428	0.99640831796355	Ns
Gpr18	Gpr18	16.0318841141426	1.36677002340053	0.460197505062492	2.9699640010324	0.0029783464854923	0.00682095837844105	Ns
Lrmp	Lrmp	682.899164012004	-0.518969004962294	0.0857716544631556	-6.05058871967106	1.44317457593619e-09	8.92667122129285e-09	Ns
Tmem263	Tmem263	203.461426999425	-0.718438771599475	0.139872116212439	-5.13639738250834	2.80055157542954e-07	1.29884347148922e-06	Ns
Wdtc1	Wdtc1	1225.34528046132	-0.489602645246039	0.0690892546660149	-7.08652376715935	1.37522607712752e-12	1.20368471908583e-11	Ns
Ydjc	Ydjc	152.521293025918	-0.843363653466771	0.1560747714742	-5.40358730306506	6.53211399125367e-08	3.30466488362381e-07	Ns
Tom1l1	Tom1l1	28.3820160318631	-0.44479550871567	0.35758130278061	-1.24390035289001	0.213536239482097	0.293008006328204	Ns
Tex261	Tex261	2408.21533738129	-0.304896364709671	0.0651798177435896	-4.67777258766049	2.90007915222754e-06	1.17671040122275e-05	Ns
Gpatch11	Gpatch11	165.546414076075	0.350830972561933	0.142557966500782	2.46097065757464	0.0138561697772724	0.0269822135124169	Ns
Zfp365	Zfp365	216.850252353964	0.864274569517317	0.1312344165223	6.58573103321915	4.52652617212788e-11	3.32080736327061e-10	Ns
Arntl	Arntl	116.193038023606	-0.111457205578171	0.169977409525433	-0.655717756196856	0.512005742016037	0.598539751236061	Ns
Pop1	Pop1	140.25102163946	0.714120468703601	0.173437258286191	4.11745708944051	3.83075826337208e-05	0.000128096965274779	Ns
Clk3	Clk3	1741.65392988862	-0.15555683357943	0.0754918146982564	-2.06057880846019	0.0393432402004437	0.0678510606182764	Ns
Rp9	Rp9	475.945595068225	-0.566661580178727	0.0922257575790177	-6.14428761610572	8.03231834835963e-10	5.11791012004677e-09	Ns
Mtfr1	Mtfr1	278.514834408157	-0.125016683350582	0.116526126703023	-1.07286397383822	0.283332152161495	0.371594139625052	Ns
Gins3	Gins3	71.0112115615405	-0.0835144211720294	0.218705558293398	-0.381857790097831	0.702566850604247	0.770473924435614	Ns
Cers4	Cers4	66.0492165442963	0.945090450081764	0.225847143705864	4.18464645854728	2.8561025780538e-05	9.75297451191677e-05	Ns
Kif5b	Kif5b	1954.07129252998	0.363087732401895	0.0611075856770815	5.94177839590334	2.81946404579345e-09	1.689211577822e-08	Ns
Anxa3	Anxa3	2747.8445354767	0.199115543470191	0.0614351246039297	3.24107006787863	0.00119081910202843	0.00296901374313834	Ns
Vps36	Vps36	635.016548038388	0.170905434224916	0.0842047855081025	2.02964039625124	0.0423931055605507	0.0723498228749993	Ns
Zkscan7	Zkscan7	132.763562250135	0.0381490813501221	0.167627656439014	0.227582262739571	0.819971010415581	0.865471260517525	Ns
Heatr6	Heatr6	897.461934400547	0.0959561418308041	0.0741907042079468	1.29337149249658	0.195882604872922	0.272775780800503	Ns
Hagh	Hagh	407.174198278193	-0.0510977393535498	0.0995940759652991	-0.513060027499562	0.607909331530729	0.688392269294671	Ns
Nup54	Nup54	387.014653306493	0.518802531153608	0.113898315486843	4.55496228312118	5.23949785224104e-06	2.04126487610234e-05	Ns
Tigd2	Tigd2	233.530382154545	0.207379269099379	0.126542329635675	1.63881342864826	0.101252121611229	0.155457128419456	Ns
Polr3d	Polr3d	279.89691801899	0.480659758783325	0.124033710226519	3.87523486885548	0.000106521905840971	0.000329005440672524	Ns
Atp6v1d	Atp6v1d	2693.07716357818	0.0475430517219553	0.0549813786787403	0.864711887269187	0.387196943314085	0.478589893514468	Ns
Mrm3	Mrm3	81.5756039333036	0.551389317674435	0.208790098126984	2.6408786749029	0.0082691325661851	0.0170162581232033	Ns
Cytip	Cytip	6916.41091135013	0.83858439887138	0.0555875799144783	15.0858231310222	2.00755269757611e-51	2.22570675737938e-49	Ns
Acat3	Acat3	572.114357051964	0.581990951035408	0.0906881207439838	6.41749929605876	1.3853100033998e-10	9.66810176833157e-10	Ns
Casp9	Casp9	892.220900719628	0.0915644820465681	0.0749255399133028	1.22207303614386	0.221680008745546	0.302458624215529	Ns
Tsen2	Tsen2	62.3759057580425	-0.272341059376386	0.227085991021416	-1.19928604204696	0.23041674059076	0.312292615812905	Ns
Cdcp1	Cdcp1	892.844334207966	0.49160436953797	0.073410111247569	6.69668470982258	2.13200921968328e-11	1.62319943272289e-10	Ns
Edem3	Edem3	681.312366947164	-0.169201117347298	0.0803641495932616	-2.10543032189923	0.0352538666723971	0.0615462300439973	Ns
Olfr920	Olfr920	30.3499744692435	1.10181522957947	0.332398237754709	3.31474449751007	0.000917269237069752	0.0023401120290881	Ns
Angptl6	Angptl6	47.7823167975332	-0.172811006753541	0.259947085231546	-0.664793015854019	0.506182890363631	0.592565871552999	Ns
Specc1l	Specc1l	3332.63962266122	0.118005214116244	0.0558568673283166	2.11263573774431	0.0346319574304879	0.0605782656370689	Ns
Npas2	Npas2	16.4671020327994	-1.96012826444985	0.48784888380227	-4.01790048010914	5.87189852127413e-05	0.000189611014385998	Down
Lin52	Lin52	99.0520621719392	-0.400839453486674	0.177758899431878	-2.25496138178042	0.0241357528908141	0.0441767766355295	Ns
Ring1	Ring1	352.264428496549	-0.0713565490359427	0.10348583872482	-0.689529600525224	0.49049005232303	0.577966587639004	Ns
Hnrnpl	Hnrnpl	2443.59057180017	0.181679253329674	0.0563784035129868	3.22249730409312	0.00127078361605732	0.00315285423583189	Ns
Ppie	Ppie	340.71387399465	-0.176363772662328	0.111388277466637	-1.58332435578917	0.113347554366995	0.17124969245765	Ns
Flcn	Flcn	989.251533097682	0.735906512301282	0.0753293206602044	9.76919087881875	1.5266640378319e-22	3.08539862229188e-21	Ns
9930104L06Rik	9930104L06Rik	159.141598386941	0.217245254294465	0.144701181275741	1.50133711680269	0.133268389444988	0.196675623926104	Ns
Nkap	Nkap	275.079689852555	0.0504338884973103	0.113323660225589	0.44504288333887	0.656288763957424	0.73045773986312	Ns
Crip1	Crip1	2849.54878035689	0.078077525993007	0.0672963141304156	1.16020508703787	0.245965316328773	0.330594879042056	Ns
Gpr83	Gpr83	62.9922736683483	0.621665680567112	0.227622475645683	2.73112608411656	0.00631183190842909	0.0133617085371928	Ns
Abhd11	Abhd11	231.298569376147	-0.570137759446755	0.128911660333839	-4.42270123563906	9.74744886437766e-06	3.61484715610769e-05	Ns
Ino80e	Ino80e	733.157037954757	0.148568130857255	0.0792456099636239	1.87478058311939	0.0608229154805802	0.0996612571433591	Ns
Ndufc1	Ndufc1	378.090435616407	0.0826406642772533	0.104981521071586	0.787192483340965	0.431169196743676	0.520722130853111	Ns
Rhod	Rhod	153.194631548871	0.493528556763695	0.146940896304156	3.35868753476317	0.000783135633272123	0.00203039686122957	Ns
Trim30c	Trim30c	177.675661335932	1.17038218170791	0.14746114576706	7.9368851748699	2.07321817373685e-15	2.40381800403094e-14	Ns
Fam169b	Fam169b	120.19091838049	0.212190896512346	0.165881996901753	1.27916772450009	0.200837998858606	0.278394277770068	Ns
Zfp64	Zfp64	391.488513125387	0.0820843737989735	0.0990179287002148	0.828984961374934	0.407112917008891	0.4983387452051	Ns
Myo18a	Myo18a	1149.1997035685	-0.465039993166885	0.0689227043046888	-6.74726852143044	1.50654312159237e-11	1.16297536329289e-10	Ns
Prcp	Prcp	3183.57493932963	-0.235970315714453	0.0540315776176703	-4.36726681171868	1.25811002500151e-05	4.5882389727577e-05	Ns
Atp13a2	Atp13a2	1734.31981242191	0.0427552926538841	0.0608238398131017	0.702936427316356	0.482095368537351	0.57008055184736	Ns
Pofut2	Pofut2	839.781981321754	0.0339688784888021	0.0755200185925545	0.449799657387148	0.652854904914133	0.727261621828271	Ns
Rpl9	Rpl9	11647.2213851303	-0.490596919831236	0.0553696467426452	-8.8603946149684	7.97317022124585e-19	1.21327679144474e-17	Ns
Marveld2	Marveld2	64.4426763130865	0.292653025357616	0.218468762932743	1.33956461980659	0.180386932725014	0.254254060279923	Ns
Bach1	Bach1	766.26469276944	0.47626555054586	0.0780095063571062	6.10522451412071	1.02656275539828e-09	6.46656765995206e-09	Ns
Phf11a	Phf11a	77.4287835967354	0.356466891035362	0.205840587845264	1.73176191715566	0.0833159613022882	0.131366802860617	Ns
Zfp644	Zfp644	336.838313937574	0.526502057043774	0.110124232977515	4.78098273929655	1.74440341181787e-06	7.29928113478499e-06	Ns
Mphosph9	Mphosph9	71.2359715023111	-0.130979342852831	0.222918795388885	-0.587565272925218	0.5568241261536	0.641183478594299	Ns
Snx22	Snx22	47.8805145959605	-0.294298874884713	0.25828586325796	-1.139430827427	0.254523504221557	0.3403086833691	Ns
Gm46430	Gm46430	189.108074331658	0.0819522414314381	0.137209630507023	0.597277619133619	0.550322044417676	0.634978582522169	Ns
Thada	Thada	221.167456866977	-0.77553007914485	0.132149718698873	-5.86857154733744	4.39565709643902e-09	2.56876728211077e-08	Ns
Rad51c	Rad51c	16.2595091564934	-0.675872362138569	0.448423396373103	-1.507219220953	0.131754475051982	0.194787127772431	Ns
Rab13	Rab13	325.033313272894	0.20463226694078	0.111770732817395	1.83082155572065	0.0671271818543329	0.108803609574811	Ns
Rpl36a	Rpl36a	2510.21671904065	-0.27578364066478	0.0624680679953182	-4.41479382210843	1.01106305962657e-05	3.7423799927227e-05	Ns
Msh3	Msh3	47.6146232372097	-0.72153104082082	0.262668423995719	-2.74692720900697	0.00601564840200596	0.0128022235919107	Ns
Chml	Chml	65.6191606331991	-0.16191060818757	0.216133499147761	-0.749123152246192	0.453782981735889	0.542684167905022	Ns
Ucp2	Ucp2	11034.6379274511	0.341563296202511	0.0777819377597346	4.39129322359629	1.12678461619653e-05	4.14698062508498e-05	Ns
Kyat3	Kyat3	148.067813833992	-0.144757407915823	0.153051935666843	-0.945805796477642	0.3442476485518	0.436201902339339	Ns
Dohh	Dohh	698.348065759955	-0.0677378619322927	0.0829299004580557	-0.816808672844762	0.41403777513483	0.504322877508063	Ns
Zfp622	Zfp622	1275.42912495025	-0.0788359565304285	0.0750674170598777	-1.05020206659761	0.293625219603298	0.382673007217536	Ns
Eif5a2	Eif5a2	122.119497955085	0.329943578686851	0.171291364809147	1.92621256217133	0.0540778378939307	0.0898800843693957	Ns
Rpp40	Rpp40	36.8577487480575	-0.246992819030277	0.287650182539731	-0.858656917404047	0.390529826161831	0.48199297141114	Ns
Gabarapl2	Gabarapl2	1095.41525259808	0.313068091058599	0.0673827440091503	4.64611668257507	3.38241735945777e-06	1.35447954872542e-05	Ns
Rassf7	Rassf7	100.638592945505	-0.59355324957933	0.190621216182764	-3.11378377216018	0.00184704797348942	0.00441962702145741	Ns
Dapp1	Dapp1	775.444266977233	0.54826690733971	0.077752641250508	7.05142485865234	1.77094854920499e-12	1.53389970694161e-11	Ns
Usf3	Usf3	761.470854004324	-0.270844960136061	0.0820360252602208	-3.30153684648826	0.000961567042276838	0.00244561982502615	Ns
Acaa2	Acaa2	743.335066074269	-0.536953964105351	0.0882165918481878	-6.08676840553302	1.15212437583022e-09	7.20294299626189e-09	Ns
Ppig	Ppig	1078.99092629479	0.203120167344964	0.0712101515507415	2.85240464907912	0.00433898275990297	0.00954461419274952	Ns
Ncoa5	Ncoa5	511.225259298068	0.891167095204817	0.100042891976199	8.90785019906096	5.20316365403816e-19	8.00132471554269e-18	Ns
Zfp626	Zfp626	246.027223696486	0.217266238079536	0.11718422100769	1.85405710949155	0.0637309900008426	0.103775696544945	Ns
Helb	Helb	279.907988620253	0.067150458088164	0.132658851053314	0.506189052256881	0.612723939668063	0.692766062711337	Ns
Alg10b	Alg10b	566.378057656615	-0.23959172868498	0.0866138419634462	-2.7662059926414	0.00567126981480411	0.0121829215564006	Ns
Rab22a	Rab22a	1081.62108622213	0.0733484979235112	0.0700237000889801	1.04748103613928	0.29487777406049	0.383967804008743	Ns
Tmbim6	Tmbim6	11027.857376701	0.0595884240405108	0.0537728359965076	1.10815103827481	0.267796591981108	0.35449398763385	Ns
Suco	Suco	1435.33500756679	-0.330287412496888	0.0676104708565967	-4.88515178658399	1.03349205065661e-06	4.43453039502159e-06	Ns
Samm50	Samm50	1203.47284560862	0.0853519667733253	0.0768739491980099	1.11028466292889	0.266876379962074	0.353517061804563	Ns
Ston2	Ston2	295.640391583101	-1.40474364623366	0.114686081122554	-12.2485974974813	1.70926286798315e-34	7.59447673518774e-33	Ns
Clec5a	Clec5a	398.291980605886	0.816510511412523	0.213575884097749	3.82304638401414	0.000131812971590071	0.000399081870057298	Ns
H4c9	H4c9	66.3379549278939	0.854645009996978	0.221477547030204	3.85883364456997	0.000113929452743667	0.000349750200260819	Ns
2610002M06Rik	2610002M06Rik	209.976531771364	0.493904961240375	0.131980125386717	3.74226770730196	0.000182367084748761	0.000535386522783878	Ns
Edem2	Edem2	4450.23240974842	0.0290229283342652	0.0638487186777384	0.454557725437713	0.649427453947206	0.724622351327463	Ns
Ift172	Ift172	397.504275821268	-0.147734445980952	0.0972165234275291	-1.51964337719896	0.128600629682537	0.190730020401888	Ns
Gm14434	Gm14434	109.027195459584	-1.30263345686905	0.205161139104023	-6.34931869923268	2.16270578126226e-10	1.48181624483072e-09	Ns
Exosc5	Exosc5	326.736937296064	0.23415159291359	0.108445362794164	2.15916648605828	0.0308372530891759	0.0547638482167405	Ns
9130008F23Rik	9130008F23Rik	276.246537393207	0.451672451510014	0.121923345998746	3.70456082721564	0.000211757291145783	0.00061396429046776	Ns
Tymp	Tymp	22.7834597781115	0.623519400899266	0.368577072671211	1.69169339910482	0.0907044476659651	0.141540278187601	Ns
Dpcd	Dpcd	339.28082009907	-0.11683176856713	0.105157827268823	-1.11101352701462	0.266562526805675	0.35322189806999	Ns
Ckap2l	Ckap2l	29.1854927813736	0.225374298159043	0.327653185898252	0.687844061522508	0.491550985848633	0.578855292976483	Ns
Ankrd16	Ankrd16	155.647634361821	0.673642028684027	0.146606887087008	4.59488665279575	4.32984563085071e-06	1.70513305103968e-05	Ns
Dhh	Dhh	23.4163299062495	2.07973065480673	0.416409095336781	4.9944409910756	5.90064291483644e-07	2.6157419715008e-06	Up
Plk2	Plk2	10501.1620093163	-0.041970981552306	0.0462164387490676	-0.908139672556504	0.363804432332829	0.455560118057595	Ns
Tmem51	Tmem51	407.643297812382	0.0910943799809732	0.103203559402511	0.882667036954506	0.377416196970051	0.468890282703133	Ns
Abcf1	Abcf1	1726.05727550446	0.5396745877129	0.0723131495428663	7.46302147153731	8.45605606592404e-14	8.41341441567707e-13	Ns
Ebpl	Ebpl	271.232953003181	-0.492980830637697	0.120832407299206	-4.07987262404675	4.50603850608362e-05	0.000148428959392528	Ns
Raet1e	Raet1e	32.7148823882353	0.940928550765425	0.31211366594137	3.01469834051475	0.00257234959534444	0.0059901423563522	Ns
BC024063	BC024063	21.7784487930782	-0.596300551166962	0.375581493112845	-1.58767288085678	0.112360328448456	0.170024409507267	Ns
Polr1d	Polr1d	2100.07568174787	-0.303775780060438	0.0639647096270672	-4.74911528296679	2.04308459113502e-06	8.48200703473709e-06	Ns
Snu13	Snu13	902.736227324104	0.0969699001751912	0.0816440827054965	1.18771498143935	0.234945719397824	0.317433045439888	Ns
Actr6	Actr6	123.444487380246	0.274544206832126	0.163553030348149	1.67862500772817	0.0932251496074234	0.144871708260581	Ns
Mrpl57	Mrpl57	449.893283087517	0.201246273025006	0.0924911487822902	2.17584358800331	0.0295669581659652	0.0527897177929449	Ns
LOC115488122	LOC115488122	21.3317576501639	-0.195291290781543	0.402598343794683	-0.485077233405454	0.627621560894027	0.704936546241447	Ns
Dhx40	Dhx40	502.031756916361	0.396995947572895	0.0938873936984043	4.22842654305828	2.3533132361016e-05	8.13871639377857e-05	Ns
Grcc10	Grcc10	731.797654666729	0.610380404623665	0.0950055587356091	6.42468096337702	1.32146371968406e-10	9.23913463113642e-10	Ns
Fam207a	Fam207a	860.502155857017	-0.233119203886087	0.0751917446992529	-3.10032976117927	0.00193305298714148	0.00460836981841368	Ns
Agbl5	Agbl5	165.121729884489	-0.396529828611261	0.153903026142003	-2.57649143458291	0.00998086783213783	0.0201329548490585	Ns
Kmt5a	Kmt5a	1460.93325530897	-0.0437624656311973	0.0707315656410346	-0.618711960276596	0.536106129430552	0.621656684201719	Ns
Utp18	Utp18	592.755075246518	-0.0078864588954118	0.0898511000165896	-0.0877725358282278	0.930057466731127	0.950895877109128	Ns
Sirt1	Sirt1	274.410646282981	0.656520788047256	0.116300653179298	5.64503096156401	1.65151524992061e-08	9.03444033098015e-08	Ns
Deptor	Deptor	80.8570812512461	-0.935320705855505	0.200035143744314	-4.67578190685851	2.92835694059719e-06	1.18735643139993e-05	Ns
Pls3	Pls3	824.853899507451	0.0454453209616518	0.0831194213626773	0.546747321102717	0.584552338883594	0.666742482553784	Ns
Pepd	Pepd	481.040843083558	-0.356459505806073	0.0934225616408526	-3.81556124714736	0.000135873747759179	0.000410299947513516	Ns
Phip	Phip	781.841402068053	-0.201912727583415	0.0796611981014622	-2.53464336961446	0.011256185563425	0.0224448879999709	Ns
Rapgef1	Rapgef1	1463.04182873098	-0.44824680325602	0.063002356483321	-7.11476249899775	1.12105712395206e-12	9.90905541376305e-12	Ns
Prkch	Prkch	103.230187261984	-0.0336846998525069	0.178731141199882	-0.188465757149931	0.850511556327251	0.890600434218361	Ns
Kif3a	Kif3a	300.011370644583	-0.188173469271817	0.111575379172751	-1.68651427104245	0.0916967886964591	0.142858982496718	Ns
Gm32856	Gm32856	30.7439534293271	-0.0254533022979853	0.33673708601688	-0.075588057730919	0.939746837831678	0.957513605181494	Ns
Ciita	Ciita	44.781135753029	-0.705196203201616	0.270148625602292	-2.61040085482349	0.00904361822788953	0.01842132587331	Ns
H3f3a	H3f3a	4490.00071193019	0.365050915988773	0.0563503034516586	6.47824223878299	9.27972903371092e-11	6.57888706951455e-10	Ns
Tnf	Tnf	2032.36370151201	0.915448882353347	0.202151561788721	4.52852737942302	5.93961858759746e-06	2.29102385613724e-05	Ns
Ccdc28a	Ccdc28a	184.163858240279	0.14662088597265	0.140205312049118	1.0457584226287	0.29567258170568	0.384873590924278	Ns
Phykpl	Phykpl	265.618915589754	0.607058941600099	0.128751407102608	4.71496937595645	2.41747106026857e-06	9.9195560848031e-06	Ns
C5ar1	C5ar1	143.455357980811	0.577261465562126	0.153236894908806	3.76711800317844	0.00016514295407287	0.000488794591498163	Ns
Fbxo31	Fbxo31	259.047933272761	-0.369513705165654	0.11934247275044	-3.09624642970448	0.00195987407752383	0.00466562252279241	Ns
Atp2b3	Atp2b3	20.3512278272361	-0.244067763225097	0.387184524567571	-0.630365491745016	0.528455482960196	0.614499078727365	Ns
Tsen15	Tsen15	69.0981324405116	-0.326039065670047	0.216389415660902	-1.50672372155657	0.131881488540349	0.194925394629026	Ns
Gss	Gss	1588.62565394987	-0.427982212003141	0.0726532606218321	-5.89075023392045	3.84446240576444e-09	2.25913108861705e-08	Ns
Cdc26	Cdc26	342.821587718475	-0.0539648739084133	0.102065444650934	-0.528728151755714	0.596994045291719	0.677822839209397	Ns
Tcf24	Tcf24	19.3651724286661	-0.351256834889194	0.394256082136165	-0.890935741526188	0.372963644405207	0.46459815778716	Ns
Zkscan6	Zkscan6	292.048914968244	0.123877538645408	0.115056448870037	1.07666749549462	0.281628838718972	0.369985476980877	Ns
Vill	Vill	233.092748758745	-0.201783678718124	0.130187016937629	-1.54995239513627	0.121152942449923	0.181246554618439	Ns
Ovol2	Ovol2	46.7832310778308	-1.02477073826075	0.26949320720826	-3.80258466948601	0.000143194304045921	0.000429398478464341	Ns
Lyrm4	Lyrm4	92.6133745138244	-0.571168618960723	0.192562659238448	-2.96614422141653	0.00301559040881312	0.00689675598212054	Ns
Mrps18b	Mrps18b	455.77443514353	0.0327554390274744	0.0919329921201715	0.356296888332076	0.721618239381953	0.78581458602856	Ns
Nudt15	Nudt15	41.5181089799254	0.372994262469463	0.273229483147659	1.36513182315646	0.17221162158448	0.244656515360622	Ns
Sema6b	Sema6b	266.039542684781	-0.0848152745328813	0.123163265016478	-0.688641004454811	0.49104921034567	0.578467292918823	Ns
Fermt3	Fermt3	4163.49461267738	0.163638834508932	0.0609310349627108	2.68564016037275	0.00723910052937064	0.0150805957878317	Ns
Gpn3	Gpn3	422.235492162014	0.169097743481636	0.0962491020634592	1.75687606280364	0.0789389365418779	0.125433819312585	Ns
Prkd2	Prkd2	448.181850419589	-0.534879834352231	0.103619775609046	-5.1619474295169	2.44393931461015e-07	1.14256616712356e-06	Ns
Adora2a	Adora2a	1573.49516875308	0.20445513245058	0.0659536011715803	3.09998436504905	0.00193530858202373	0.00461185817877957	Ns
Rcc1	Rcc1	326.029276462924	0.292569859728808	0.110422216172552	2.64955612982466	0.00805975828636717	0.0166242052362314	Ns
Igip	Igip	29.0208752289808	-0.267502695330183	0.33365752996756	-0.801728333109073	0.422710122620046	0.51241992475476	Ns
Secisbp2l	Secisbp2l	1384.31156848855	0.379871965616194	0.0716426541187184	5.30231564267163	1.14342915895097e-07	5.61394299424218e-07	Ns
Stat6	Stat6	4817.71616729215	0.184361730450136	0.0495161771009808	3.72326260313187	0.000196664779144506	0.000573778118802305	Ns
Setd1b	Setd1b	463.649126796337	0.303679236645202	0.0928238618730525	3.2715643425881	0.00106954248091165	0.00269433975769153	Ns
Pheta2	Pheta2	20.3128287268858	0.59171397601185	0.415799632275968	1.42307479391691	0.154714474440592	0.223536204165687	Ns
Dcakd	Dcakd	240.357948594465	0.271035073184238	0.120378454409216	2.25152478086219	0.0243523191653635	0.0445451520119416	Ns
Dnmbp	Dnmbp	223.141573890596	-0.8235750733107	0.13266773395897	-6.20780237013324	5.37306603782424e-10	3.50408189054969e-09	Ns
D11Wsu47e	D11Wsu47e	150.507686255218	0.341875010240668	0.149085510841081	2.29314712282868	0.021839536199803	0.0404398795823948	Ns
Samd14	Samd14	26.6977272484341	0.129526268409794	0.34983454304889	0.370250082455958	0.711196163424116	0.777227749875086	Ns
Dhdds	Dhdds	720.117357853218	-0.180080304521637	0.0788949325996674	-2.28253321966076	0.0224578785310019	0.0414971688856179	Ns
Fam107b	Fam107b	439.798535868956	0.128354849131098	0.0989790792071334	1.2967876662349	0.194704255582092	0.271345892401667	Ns
Praf2	Praf2	951.225232465549	-0.195774490793699	0.0733186122850722	-2.67018816494374	0.00758087508887156	0.0157082532768875	Ns
Ankmy2	Ankmy2	190.446413138036	-0.0553121002071813	0.136968865589265	-0.403829731444577	0.68633793163514	0.757002491984368	Ns
Nat10	Nat10	307.648941820211	-0.624924540533068	0.111883649514609	-5.58548584394782	2.33047771774203e-08	1.24846254543189e-07	Ns
St3gal1	St3gal1	6297.80951795182	-0.165535889311583	0.0495666848235287	-3.33966029604235	0.000838809265814215	0.00215657729296038	Ns
Rpl8	Rpl8	10653.1820430271	-0.440401012782279	0.0548514633807105	-8.02897471897082	9.82906077178866e-16	1.17837380478261e-14	Ns
Timm9	Timm9	72.3379900815935	-0.0302151999274743	0.207685143616995	-0.145485610579811	0.884327475970157	0.917345940809891	Ns
Fh1	Fh1	554.89698665286	0.0619425228626946	0.0965723735250165	0.641410380647306	0.521256090339521	0.607827521550873	Ns
Khnyn	Khnyn	1446.76289273134	0.0482906901134722	0.0759147665716777	0.636117217957547	0.52470002388213	0.611231159612917	Ns
Mmp13	Mmp13	32124.5130223734	-0.527074303409086	0.0508918786055185	-10.3567468494262	3.90001386964357e-25	9.59832166099805e-24	Ns
Lpin1	Lpin1	727.823594904248	0.336374738460183	0.0931556076837643	3.61089092566574	0.000305146982407123	0.000858023193768434	Ns
Ceacam16	Ceacam16	73.750863072945	1.06971518197341	0.219018592240316	4.88412956649669	1.0388674869918e-06	4.45595299044641e-06	Ns
Rpl26	Rpl26	10929.89239818	-0.435151665076285	0.0491141683294429	-8.860002721769	8.00124859778397e-19	1.2159599859896e-17	Ns
Commd6	Commd6	548.917227730659	0.0922991399598597	0.0916231470659476	1.00737797069365	0.31375317345883	0.404116031448799	Ns
Igf1	Igf1	580.540816755232	-0.910158299404581	0.0887290561135356	-10.2577254765335	1.09249693873996e-24	2.61682239997364e-23	Ns
Ddrgk1	Ddrgk1	621.785392552328	0.481781171639063	0.082928729651293	5.80958099400419	6.26293895840575e-09	3.59501343268251e-08	Ns
Lrrk1	Lrrk1	2384.24806189122	-0.0765142411044887	0.0598217970511443	-1.27903615197439	0.200884325443745	0.278425340217958	Ns
Atrnl1	Atrnl1	894.983421689244	-1.2430216753256	0.0756952777348162	-16.4213899799706	1.34451110892602e-60	2.00659664346253e-58	Ns
Acp2	Acp2	2490.72846333654	0.34043306365072	0.0582089462698056	5.84846635210971	4.96125971638305e-09	2.88193734323428e-08	Ns
Gcnt4	Gcnt4	51.7031560056424	0.231167732831079	0.243349489573102	0.949941309663757	0.342142075071226	0.434148233693497	Ns
Champ1	Champ1	392.715911088326	0.265390459581943	0.106845374110116	2.48387411988869	0.0129961739557554	0.0254866005759684	Ns
Utp14a	Utp14a	271.58884475486	-0.150806448318069	0.114229145481861	-1.32020989636149	0.186764948739392	0.26165973862983	Ns
Usp15	Usp15	1398.88624217926	0.104467982844254	0.0673620162829797	1.55084406032915	0.120939058820496	0.180981049457435	Ns
Inpp5f	Inpp5f	733.539207314959	-0.568134514445039	0.0796693851820428	-7.13115223805059	9.95321558876593e-13	8.81776123811448e-12	Ns
Yeats4	Yeats4	443.069208837174	0.352299176954474	0.0969548848604797	3.63364030044943	0.00027945037810184	0.000791696727058534	Ns
Ipo5	Ipo5	1653.87422986875	-0.29667815869389	0.061681748290962	-4.80982084512933	1.51065632514242e-06	6.36235538385778e-06	Ns
Cx3cl1	Cx3cl1	8200.45570366017	-0.0835968379340753	0.0506572650247252	-1.65024380793698	0.0988930800960035	0.152317325403225	Ns
Ncapd2	Ncapd2	183.343156180065	-0.59031723343587	0.139884567833427	-4.22003114838809	2.44268566298522e-05	8.41530151015418e-05	Ns
Pxk	Pxk	860.794177924723	-0.589468393828057	0.0780682283473992	-7.55068234935416	4.32983704946683e-14	4.44476482300206e-13	Ns
Cdk16	Cdk16	661.881232470845	-0.0260114413032873	0.0805496730310014	-0.322924232023588	0.746752624146932	0.807242555039372	Ns
Rps3	Rps3	21985.7959295027	-0.297686052724323	0.0500085780954622	-5.95269979794396	2.63754837972617e-09	1.58675455753966e-08	Ns
LOC115489417	LOC115489417	478.438212004504	0.283384733266081	0.0923323291386715	3.06918211540482	0.00214645701006222	0.00507432224661825	Ns
Hspa13	Hspa13	964.773185516394	0.183442005744108	0.074987608700091	2.44629758068129	0.0144331817851024	0.0279422366805882	Ns
Rab23	Rab23	230.967146624281	0.527594885436182	0.13773544406398	3.83049467783402	0.000127885899607132	0.000389004378710901	Ns
Rnf122	Rnf122	57.8790368594514	0.716889900645684	0.246781777134326	2.90495477004152	0.00367306174458723	0.00821323698976949	Ns
Vezt	Vezt	537.860351250671	-0.74886293881206	0.0899789254860175	-8.322648161968	8.60194955454913e-17	1.11261438627229e-15	Ns
Serpinb2	Serpinb2	818.890317635462	0.813083007461666	0.515773160696116	1.57643528089807	0.114925522918906	0.173303102193438	Ns
Txndc17	Txndc17	1874.4583655861	-0.331881952661131	0.0595472239717643	-5.57342442728315	2.49780034822484e-08	1.33257991996725e-07	Ns
Vgll4	Vgll4	289.304905892326	-0.0160786433990264	0.114691108156835	-0.14019084528366	0.8885092048804	0.920371565582198	Ns
Agtrap	Agtrap	2686.66472290997	0.209794666981525	0.0579222024483097	3.62200776409958	0.000292325345523944	0.000824759899962246	Ns
Btf3l4	Btf3l4	432.76858965995	-0.27056509389008	0.0969048925790622	-2.79206845690823	0.00523722746907736	0.0113299693305203	Ns
Ldlrap1	Ldlrap1	1481.36559248873	-0.434117292694075	0.0773711310144758	-5.61084330811777	2.01343012439737e-08	1.08914219693819e-07	Ns
Tspan13	Tspan13	729.892124893241	-0.149176916695055	0.0899561521038959	-1.65832923269952	0.0972510317384869	0.150125879918807	Ns
Nsfl1c	Nsfl1c	2205.92870467035	0.150821078603401	0.0601372006473885	2.50794977118628	0.0121433927527142	0.0240410263663854	Ns
Plekhg6	Plekhg6	48.8276450917123	0.0936319086484017	0.258573423749263	0.362109559794498	0.717270160059605	0.7823444212803	Ns
Mesp2	Mesp2	80.7385337664071	-0.468334193946088	0.208284783440262	-2.24852812678181	0.0245425336467101	0.0448789874617268	Ns
Ttll9	Ttll9	15.2743667916581	1.03788741435822	0.460000726098535	2.25627342626389	0.0240535125555863	0.0440544261514588	Ns
Hs2st1	Hs2st1	597.543158644972	-0.773341318250183	0.0877163621640181	-8.81638612422317	1.18213313749652e-18	1.77106973662767e-17	Ns
Atg3	Atg3	1115.85186043296	-0.00922583400647306	0.0742587824723854	-0.124238961363309	0.901126074487416	0.929306221926649	Ns
Smg6	Smg6	561.794836938759	-1.47289592164725	0.096089296992403	-15.3284077181218	4.93946728737125e-53	5.80811501942311e-51	Ns
Bbs10	Bbs10	39.24697118372	-0.385700075198644	0.278326350365572	-1.38578354040873	0.165813009821961	0.237099772428135	Ns
Adar	Adar	3540.64662753087	0.642646574658824	0.0619548843115651	10.3728153445823	3.29666377697058e-25	8.14786900800733e-24	Ns
Urb1	Urb1	138.181389562981	-0.130202747052633	0.154509378611259	-0.842685073378096	0.399404597429275	0.491071917899683	Ns
Fam76b	Fam76b	271.93126699422	0.296885926580995	0.114744759980279	2.58735934113262	0.00967146733329448	0.0195630844877291	Ns
Sav1	Sav1	1589.87068677378	0.331585176986965	0.0647410274578669	5.12171632127338	3.02767140811285e-07	1.39695294735798e-06	Ns
Rad52	Rad52	87.5538807405274	-0.114071767133958	0.189991556257006	-0.600404404181262	0.548236753357309	0.63313730613417	Ns
Stap2	Stap2	319.498138048841	0.418677098871645	0.127591190422519	3.28139503585784	0.00103294962570624	0.00260949795851699	Ns
Rnf149	Rnf149	2903.58245613692	0.703930390783799	0.0562865386763029	12.5061943288433	6.90540945368576e-36	3.37755762396453e-34	Ns
Zfp994	Zfp994	132.679929651171	0.428871199639523	0.161097388138325	2.66218592737999	0.007763498238931	0.0160637900816558	Ns
Spin1	Spin1	936.634865253755	-0.0531610381604226	0.0712840487122472	-0.74576345088111	0.455810322135026	0.544605148308923	Ns
Zfp456	Zfp456	223.655518708229	0.636580951862974	0.127944380245403	4.97545066568759	6.5096012457578e-07	2.87038894325252e-06	Ns
Qtrt1	Qtrt1	124.609016697292	0.40519723721879	0.170300519533435	2.37930711150436	0.0173452181715806	0.0328906474564864	Ns
Ift46	Ift46	443.547006468329	0.050655057625445	0.0939688989949204	0.539061946742434	0.58984411151026	0.671910317974951	Ns
Lin7c	Lin7c	983.896818896636	0.200705287371013	0.071675174117886	2.80020648489682	0.00510699276324343	0.0110811747915968	Ns
Anapc13	Anapc13	204.35309130273	0.657358648264028	0.129866932121637	5.06178622629144	4.15346592483159e-07	1.88211239197634e-06	Ns
Adam10	Adam10	1713.62148798576	-0.0203384585891432	0.0676993692822718	-0.300423162058455	0.763854398412832	0.819952472870848	Ns
Ppp1r18	Ppp1r18	3408.73680077007	-0.00645005209828552	0.0558389415865446	-0.115511718435576	0.908039532682711	0.934531712488679	Ns
Aqr	Aqr	901.209307673167	0.114190183763924	0.0772670854056778	1.47786322163426	0.139444392202253	0.204596946007868	Ns
Cdiptos	Cdiptos	18.3777722825007	0.397312134308023	0.434149907015919	0.915149647362369	0.360113074319943	0.45187844110795	Ns
2210408I21Rik	2210408I21Rik	24.004976060196	-0.823645788019406	0.37600765528746	-2.19050271034967	0.0284877984511101	0.0511138196315309	Ns
Zscan29	Zscan29	560.403244303545	0.444366249414731	0.0908303396126006	4.89226673939559	9.96812221994012e-07	4.28504101781104e-06	Ns
Prkrip1	Prkrip1	273.271732587983	0.00574788637181338	0.114457567434482	0.0502184914518962	0.959948276097113	0.971891978180937	Ns
Macrod2	Macrod2	15.7418442241686	-0.535991469256507	0.47354677231052	-1.13186595410905	0.257690794136088	0.343735365479341	Ns
E4f1	E4f1	275.312493891047	-0.237243923680651	0.120325073355243	-1.97169149425923	0.048644835225365	0.0816428095240015	Ns
LOC115488787	LOC115488787	92.1033270012552	-0.269959406279092	0.189295112517647	-1.42612982812182	0.153830870224226	0.222452814941642	Ns
Fam204a	Fam204a	190.097909477386	0.106632190440611	0.134774835551313	0.791187687259413	0.428834475452844	0.518655805584057	Ns
AA414768	AA414768	76.1846293476878	-0.775664736071388	0.205052467165773	-3.78276226954299	0.000155097532074966	0.000460937036222793	Ns
Tbc1d24	Tbc1d24	458.615852604256	0.630741983661813	0.0922768112005128	6.83532488233954	8.1819390516898e-12	6.52816672383283e-11	Ns
Stil	Stil	25.917157251128	-1.03219391764594	0.351193019345597	-2.93910715984419	0.00329159246772064	0.00744606061343489	Ns
Eid2b	Eid2b	144.37152122947	-0.209706059455283	0.156529030099023	-1.33972630714327	0.180334341561364	0.254219453408749	Ns
Slc46a3	Slc46a3	46.9998374445779	-1.07928520293278	0.270809241808598	-3.98540757222606	6.73643959319961e-05	0.000215147554509921	Ns
Btk	Btk	958.771463363279	0.580776783535467	0.0777639798802264	7.46845498944358	8.11418611368663e-14	8.08709251279332e-13	Ns
Rps23	Rps23	9394.26798122271	-0.282113997111879	0.079897447151139	-3.53095132787178	0.000414067933797297	0.00113522487454883	Ns
Arrb2	Arrb2	2332.66680712512	-0.477355362939961	0.067879119719865	-7.03243302078742	2.02962746268712e-12	1.74496996256579e-11	Ns
Abitram	Abitram	277.174025286888	0.661046105196998	0.114069038127841	5.79514052232248	6.82639984195808e-09	3.9030511080665e-08	Ns
Mtx2	Mtx2	388.559132889639	0.159083685047391	0.0973481940156725	1.63417191922204	0.102222757019856	0.156761311351356	Ns
Tgfb1	Tgfb1	10508.3423903159	-0.257814296430103	0.0556391163655803	-4.63368783098779	3.59208536811944e-06	1.43350928249155e-05	Ns
Rad21	Rad21	1521.54166678907	0.11697522084176	0.0634419904391981	1.84381385312725	0.0652102731136846	0.105917788379573	Ns
Fam131a	Fam131a	195.96511620166	-0.125237199495613	0.13193143805746	-0.949259716558753	0.342488536306676	0.434463197305669	Ns
Cdh11	Cdh11	291.608583955076	-0.591420049865026	0.118344365551914	-4.99745000200781	5.80933941997416e-07	2.57919604072918e-06	Ns
Nipa2	Nipa2	1063.23580090742	-0.133988864706445	0.0719211548018637	-1.86299657000187	0.0624627488073125	0.101967305969138	Ns
Prmt2	Prmt2	708.152206989896	0.357351174934575	0.0820491693707652	4.35532958682093	1.32866849835572e-05	4.8259063929357e-05	Ns
Hsd17b12	Hsd17b12	1119.32195671365	-0.160775197866176	0.07229577091962	-2.22385342629418	0.0261583074573562	0.0474091323542088	Ns
H2-M3	H2-M3	855.412226027031	-0.0365159780133475	0.0782374815945275	-0.466732533679889	0.640691250275222	0.716591741396412	Ns
Snrpd3	Snrpd3	277.982392992351	0.562675441928475	0.119640971743872	4.70303303063314	2.56324932216126e-06	1.04881495111702e-05	Ns
Stxbp5	Stxbp5	513.60169794614	-0.573146101847577	0.0910612661024161	-6.29407130363159	3.09245659973214e-10	2.06536358447974e-09	Ns
Adamtsl5	Adamtsl5	404.518819009416	-0.350071829699257	0.0982532655233724	-3.56295363654842	0.000366705464389537	0.00101300861674385	Ns
Trp53rkb	Trp53rkb	58.357970075513	0.682641830566571	0.237872895209907	2.86977559996562	0.00410763194409906	0.00909067366183596	Ns
Mterf1a	Mterf1a	42.7436174215903	0.280188126490128	0.267419530729542	1.04774743163206	0.294754988076091	0.383850857612012	Ns
Slc35e2	Slc35e2	264.510576709252	-0.340578349774548	0.121679772693233	-2.79897260026265	0.0051265487406309	0.0111215344557742	Ns
Ercc5	Ercc5	830.756837237198	0.175797767597398	0.0794383750177613	2.2130081029237	0.0268970870142335	0.0486043138672295	Ns
Man1a	Man1a	2010.90715062305	-0.0287012334779395	0.0585386505833651	-0.490295440566501	0.623924852915195	0.702001326628443	Ns
Sncg	Sncg	17.2182646252421	-1.30062329999843	0.448649615099866	-2.89897339978532	0.00374386655172683	0.00835551198785506	Ns
Suv39h2	Suv39h2	29.9149214177914	-0.00792638419575578	0.328917681310279	-0.0240983828056314	0.980774133283255	0.987219341595363	Ns
2310061I04Rik	2310061I04Rik	370.950807563339	-0.859313960898328	0.102868004000912	-8.35355919699495	6.62361931570763e-17	8.64412023028615e-16	Ns
Elac1	Elac1	362.915585252475	-0.121223892492201	0.100698775354272	-1.2038268793808	0.228656498248114	0.310376666990007	Ns
Atp5g3	Atp5g3	2878.09706766134	0.0837792387174064	0.0653986562565232	1.28105443617658	0.200174546338059	0.277706101051286	Ns
Lcmt2	Lcmt2	202.191672900677	0.449125363857798	0.136241343772405	3.29654238149672	0.000978828451157076	0.00248517818973163	Ns
Plek	Plek	16821.4478729324	0.717010894268166	0.066495416589955	10.7828619029432	4.14776486947323e-27	1.14689146901515e-25	Ns
Chka	Chka	373.213961552057	-0.11008376216962	0.10259008355571	-1.07304486315035	0.283250987628623	0.371529548956033	Ns
Smcr8	Smcr8	2196.26303227062	0.291006280134591	0.0601514333891755	4.83789435659499	1.31221851141919e-06	5.56688618492376e-06	Ns
Zfr2	Zfr2	45.407649091732	-0.294053820279596	0.278262755975658	-1.05674875262617	0.290626268498209	0.379493033268385	Ns
Pgap3	Pgap3	111.239783490595	-0.26301500391468	0.167733687578936	-1.56805116319227	0.116869192553792	0.175794582054359	Ns
Fv1	Fv1	26.7688438230007	-0.540067412238444	0.342384318222604	-1.57737192825319	0.114709970727271	0.173105881415111	Ns
Ccnc	Ccnc	288.664533938157	0.146140182840328	0.12602307763	1.15963032794193	0.246199347682687	0.33083303778993	Ns
LOC115487832	LOC115487832	24.554793609966	0.588556124351704	0.399639233417789	1.47271858000092	0.140826934483659	0.20623247614386	Ns
Ppt2	Ppt2	663.458648733672	-0.361150689712389	0.0816941916598424	-4.42076336609272	9.83528324787256e-06	3.64625899007912e-05	Ns
Glrx2	Glrx2	278.134906739392	-0.0644614472521444	0.115294040852668	-0.559104761836899	0.576090225118438	0.659416549715215	Ns
Tap1	Tap1	7682.68807240098	0.0541275439802198	0.0549470798826978	0.985084996250436	0.324582322551208	0.415215694155892	Ns
Hscb	Hscb	236.031318797615	-0.217139931886389	0.121586137892233	-1.78589381693206	0.074116452302186	0.118678077200791	Ns
E030030I06Rik	E030030I06Rik	19.3996399845334	0.917079083010283	0.417753311370251	2.19526466469462	0.0281446180525823	0.0505838349158731	Ns
Acp5	Acp5	5133.76638485512	0.352327079380229	0.0695411813538607	5.06645231675618	4.05298215508765e-07	1.84012345036565e-06	Ns
Hbs1l	Hbs1l	552.896689175586	0.0714920740725574	0.0863552941554822	0.827882931460303	0.407736802201227	0.498857102504565	Ns
Ttc26	Ttc26	46.7649745563566	-0.766008844511207	0.278033204253335	-2.75509842994596	0.00586744809687175	0.0125372546431138	Ns
Nim1k	Nim1k	32.7277671314132	-0.812356607266478	0.318404588319284	-2.55133448784312	0.0107311280673375	0.0214862507450766	Ns
Mvp	Mvp	4541.08123743501	0.117332991604216	0.0597525738210267	1.96364748999191	0.0495709860102027	0.0829818590947325	Ns
Rpp30	Rpp30	145.711896510641	0.196507586863201	0.152561799375362	1.28805236741942	0.1977277346594	0.274868468971826	Ns
Dguok	Dguok	314.913958364119	0.0326900541614366	0.105945296809992	0.308555973183641	0.757659315900437	0.815752136181741	Ns
Pde4a	Pde4a	190.782519465717	-0.413365752385847	0.146848669281523	-2.8149097598793	0.00487909323384139	0.0106322583929516	Ns
Mlst8	Mlst8	326.972043516159	0.177834095894459	0.108174555504787	1.64395494915243	0.100185508470553	0.154063342682391	Ns
Fmo5	Fmo5	87.2844183852939	-0.00937568809899871	0.192862743250709	-0.0486132673473949	0.961227496652685	0.972759218337295	Ns
Aldh6a1	Aldh6a1	208.617502436369	-0.348348315426432	0.132568146187272	-2.62769243928583	0.00859662019746102	0.0176154296283478	Ns
Pfdn4	Pfdn4	210.171829450588	-0.00252650958922911	0.128166594330142	-0.0197126997283014	0.984272559830695	0.989799314874665	Ns
Mtch2	Mtch2	1312.9353812931	0.0682609790239101	0.0662758373515516	1.02995272110752	0.303032200130695	0.392609665188806	Ns
Anp32b	Anp32b	2384.98538187766	-0.3845200749215	0.0592577717554181	-6.48893914723249	8.64428695458007e-11	6.16216438691161e-10	Ns
Sri	Sri	3433.18402352256	0.0401130823430302	0.0598901250481178	0.669777902630891	0.502999382083788	0.589609888917267	Ns
Kctd2	Kctd2	303.17527581196	0.0506796039080882	0.108273619159785	0.468069732048929	0.639734723659658	0.715865800069411	Ns
Tanc1	Tanc1	320.453196652763	-1.04488852912701	0.115535777280718	-9.0438525080265	1.51245289787693e-19	2.44534224780351e-18	Ns
Pttg1ip	Pttg1ip	13040.0629525159	-0.596250794284609	0.0586220454247193	-10.1711018434233	2.66872481502866e-24	6.15180704391062e-23	Ns
Smox	Smox	4628.70024510351	0.116503832256367	0.0588104120515397	1.98100690323792	0.0475904994359842	0.0801390140220298	Ns
Rtl8c	Rtl8c	57.0744367429259	-0.776520090313116	0.236431786241925	-3.28433034599906	0.0010222502346391	0.00258639751824251	Ns
Hlx	Hlx	398.910355921827	0.493338464552187	0.101789336801167	4.84666154683633	1.25556354867425e-06	5.33625968240854e-06	Ns
Ccdc102a	Ccdc102a	68.3227266471973	-0.587303228247762	0.238069215390387	-2.46694318408493	0.0136271977948618	0.0265763460428859	Ns
Tmco1	Tmco1	948.487016568689	-0.48358066092764	0.071121301102489	-6.7993787153975	1.05071277333314e-11	8.28121015191003e-11	Ns
Asl	Asl	1046.90152875668	0.373190592682956	0.0736062330396389	5.07009498070609	3.97617219453454e-07	1.80877766770522e-06	Ns
Spag5	Spag5	59.0261979035116	-0.957275276333867	0.240476787387862	-3.98073879284611	6.87014103755932e-05	0.000219170490047213	Ns
Golm1	Golm1	690.638097067029	-0.245462441212179	0.101660015910459	-2.4145426204574	0.0157549796175154	0.0301998547221302	Ns
Nosip	Nosip	650.32323855755	-0.24625782902217	0.0821895388585817	-2.99621864828674	0.00273350356674238	0.00632241506466284	Ns
Smarcc2	Smarcc2	1982.40904866022	0.385274723266583	0.0730092329733359	5.27706849635431	1.31266830775815e-07	6.38294560175964e-07	Ns
Polg	Polg	639.122831551703	0.263569035973719	0.0823910743437636	3.19899986828694	0.0013790523187083	0.00339542048267414	Ns
Fads2	Fads2	64.9054970054958	-0.477820399968917	0.235391649421705	-2.02989528788636	0.042367184172951	0.0723266045233819	Ns
Letm2	Letm2	127.146452115657	0.203831659148071	0.169115881912614	1.2052780427411	0.228095983136905	0.309741702570495	Ns
Vps13d	Vps13d	1346.31635695026	-0.483367158696491	0.0677135373421478	-7.13841246033417	9.44149675561907e-13	8.38995906352379e-12	Ns
S100pbp	S100pbp	393.735589631285	-0.217763762832201	0.107705080345847	-2.02185228526779	0.0431916143615498	0.0735939084869439	Ns
Fitm2	Fitm2	70.1494074515184	-0.164329919508898	0.209989727532543	-0.782561706421719	0.433884536082898	0.52307158442967	Ns
Kdm4a	Kdm4a	3495.45133307397	0.729877203415947	0.0561146224063341	13.0068985964265	1.11787635197231e-38	6.25634548716813e-37	Ns
Zfp747	Zfp747	185.797780601104	0.629592600602171	0.142024503612324	4.43298574956286	9.29370109681421e-06	3.45538085174111e-05	Ns
Cyp4a12b	Cyp4a12b	208.615750007366	-1.01643543757006	0.134194865754164	-7.5743243369094	3.61001495667498e-14	3.74213571777858e-13	Ns
Polq	Polq	25.339642562746	-0.783582010444548	0.349430598293688	-2.24245390721613	0.0249320511107212	0.045491223664562	Ns
Micu3	Micu3	39.0212693186292	-0.30079179392503	0.282890304347842	-1.06328067559069	0.287654685961457	0.376161334450384	Ns
Ldha	Ldha	22204.0740307479	-0.245932202592875	0.0568878521776747	-4.32310578055872	1.53847921541402e-05	5.51398908455498e-05	Ns
Aco1	Aco1	2208.68821278076	-0.0783974879381915	0.0591529532634832	-1.32533514580393	0.185060016969621	0.259802660099296	Ns
Mafk	Mafk	813.368088057929	0.466588980047365	0.0813021747443956	5.73894833089355	9.52662769037442e-09	5.35229116523401e-08	Ns
Derl1	Derl1	2317.42247701712	-0.253286238410265	0.0597379840432362	-4.23995289541318	2.23566696097841e-05	7.78038836853503e-05	Ns
Ap2a2	Ap2a2	1386.12338109368	-0.197472516224586	0.0658502207855243	-2.99881327456379	0.00271033358185071	0.00627381054410898	Ns
Apip	Apip	138.70051468095	0.139356016623424	0.162358530098604	0.858322728955417	0.390714282227598	0.482118397224027	Ns
Htr2b	Htr2b	16.4617347294994	1.82614035206709	0.472048304315926	3.86854551826738	0.000109486499493211	0.000337331791681635	Up
Med22	Med22	1311.41641792381	0.00523454612885716	0.0671941583645756	0.0779018036129876	0.937906164697418	0.956359030743112	Ns
Clcn4	Clcn4	651.68618913668	0.384723456042906	0.0873085486839441	4.40648094421544	1.05063546529577e-05	3.87898745686903e-05	Ns
Pomt1	Pomt1	259.92366059768	0.198288087827695	0.117933362135834	1.68135703279034	0.0926935860912585	0.144103370150686	Ns
Bcas3	Bcas3	358.531369559936	-1.42902013606852	0.109057306168854	-13.1033874416076	3.14883826335085e-39	1.80569587308705e-37	Ns
Ubxn6	Ubxn6	1236.9308740288	-0.0177951001050765	0.069076675970332	-0.257613729310301	0.796705032815635	0.846285544940853	Ns
Chmp1a	Chmp1a	3451.68661514419	0.107919750994778	0.0620540131252659	1.73912605421546	0.0820125926880068	0.129574998843796	Ns
S100a1	S100a1	1278.67991222422	-0.359947451962905	0.0788283114556048	-4.56622050271397	4.96596401608261e-06	1.94184706453536e-05	Ns
Calm3	Calm3	5672.60703147739	-0.045342927659466	0.06835543893704	-0.663340450512356	0.50711253533172	0.593534790246989	Ns
Stam2	Stam2	605.900260195526	0.327524584598588	0.0889433738652538	3.68239443103178	0.000231053558544666	0.000664614399559786	Ns
Arhgap5	Arhgap5	695.206041799963	0.00839236553270813	0.0798673144964714	0.105078849659818	0.916313241906836	0.941216134213137	Ns
Vamp2	Vamp2	398.386721879509	0.0488926958474115	0.10397144589534	0.470251187009826	0.638175567437404	0.714601941183034	Ns
Atf2	Atf2	557.652503828645	0.0243465995845146	0.0857766987362821	0.283836985372537	0.776535309411666	0.829706061208004	Ns
Creb1	Creb1	647.149485286582	-0.0981080637991026	0.0918224209271362	-1.06845433619044	0.285315618069119	0.373515713247313	Ns
Mrps15	Mrps15	423.839728100396	0.0318094782144977	0.0949939937388674	0.334857783766203	0.737732369049682	0.799771140632087	Ns
Filip1l	Filip1l	636.287725139619	0.670930476009323	0.0894052974126514	7.50437049510203	6.17244988190333e-14	6.24270104910831e-13	Ns
Coa7	Coa7	111.095169968949	0.000948196944081299	0.175060799608281	0.00541638645660822	0.995678370001725	0.997134541052141	Ns
Itpkc	Itpkc	385.259953459636	0.280401031744404	0.103556113490237	2.70772069647861	0.00677470103116535	0.0142123436121456	Ns
Tssc4	Tssc4	341.158895900932	0.466261028477776	0.103015841594061	4.52610997748385	6.00793227372741e-06	2.31583905955168e-05	Ns
Gusb	Gusb	4299.51713249867	0.367040599058639	0.0688133841025295	5.33385479940591	9.61494179304173e-08	4.76490155014043e-07	Ns
Rrp7a	Rrp7a	1804.0775103071	0.176461034219779	0.0763011102318459	2.31269287804057	0.0207395308735048	0.0386039141187191	Ns
Klk1b11	Klk1b11	46.7886218758461	0.466152717305654	0.266186358073542	1.75122692492327	0.079906829317464	0.126712355276474	Ns
Gbp3	Gbp3	1579.50801883556	1.2057813695658	0.0857183860172632	14.0667764010741	6.07773161706059e-45	4.68548832809287e-43	Ns
Rpl7l1	Rpl7l1	1425.58819580627	0.66233414341666	0.0773648619476972	8.5611752770196	1.11722700919678e-17	1.5482904302452e-16	Ns
Zfp846	Zfp846	100.137391470656	0.203811961095701	0.177488921410223	1.14830807171699	0.250841408121529	0.336062243289529	Ns
Srgap3	Srgap3	321.077496942038	-1.10386778266299	0.109849025855743	-10.0489537714483	9.28478984542282e-24	2.04704997330619e-22	Ns
Sh3pxd2a	Sh3pxd2a	170.157669501603	-0.213140851412161	0.149600798801335	-1.42473070411346	0.15423506004507	0.222926537619153	Ns
Arpc5l	Arpc5l	644.422921328978	-0.213277391795709	0.0850393752076412	-2.50798399300263	0.0121422167477714	0.0240410263663854	Ns
Itgb8	Itgb8	45.00720727244	0.642185735347741	0.275762846106097	2.32876090603107	0.0198717355276139	0.0371396306528653	Ns
Gm12250	Gm12250	346.71375613083	1.47570796560843	0.223129687931617	6.61367825719675	3.7488607879048e-11	2.77611249567429e-10	Ns
Obsl1	Obsl1	70.0029709559371	0.771980653153158	0.21518663053947	3.58749356880496	0.00033387196511794	0.000931592412736802	Ns
Lss	Lss	321.333550932725	-1.36917702777095e-05	0.105850352224965	-0.000129350257131032	0.999896793427187	0.999896793427187	Ns
Akna	Akna	2660.7199814737	-0.0938539521653208	0.0572400887759044	-1.63965420341607	0.101077086121011	0.1552088589282	Ns
Gpr19	Gpr19	59.8065385690964	0.29142456721898	0.226009698205329	1.28943390276209	0.19724728137891	0.274331613205722	Ns
Tmem40	Tmem40	98.5296424341627	-0.264519273589905	0.184446421547724	-1.43412526722001	0.151536518577766	0.219516751215005	Ns
Napepld	Napepld	113.004344124094	-0.711477143458948	0.171134617886753	-4.157412172035	3.21872956984005e-05	0.000108985546604154	Ns
Glcci1	Glcci1	170.61646248732	0.608489235543909	0.14099125981946	4.31579401675735	1.59030222561224e-05	5.68397550148973e-05	Ns
Mrps34	Mrps34	646.811738517471	-0.433753446591263	0.0858337766138747	-5.05341211470297	4.33986061653233e-07	1.9642425131047e-06	Ns
Rps3a1	Rps3a1	14597.1308292349	-0.436116340958306	0.0554789432496051	-7.86093453503929	3.81278028008932e-15	4.29251211223595e-14	Ns
Cstf1	Cstf1	576.772586194148	0.0874455612103828	0.0879279168151294	0.994514192736298	0.319972599229355	0.410899175689898	Ns
Nab1	Nab1	765.8468939993	0.759825136396463	0.0974209491684817	7.79940190361322	6.22012696621144e-15	6.86336474063198e-14	Ns
Apbb2	Apbb2	919.429016589493	-0.813906321904753	0.0745844554356207	-10.9125462826138	1.00403988937336e-27	2.86471283142042e-26	Ns
Ep400	Ep400	1245.38582982483	0.0659439662014911	0.0650245997100337	1.01413874895897	0.310516550566581	0.400923154962907	Ns
Zswim6	Zswim6	247.049248110877	0.0510587888252731	0.125836104566558	0.405756273218603	0.684921690322301	0.755795355353996	Ns
Smim10l1	Smim10l1	341.7987874813	0.394218746803241	0.129117415910289	3.0531802702522	0.00226429870117185	0.00532714251825819	Ns
Mrpl4	Mrpl4	817.442016533916	-0.320599487293461	0.0782057428844826	-4.09943663302345	4.14157042024041e-05	0.00013739532990031	Ns
Kmt2a	Kmt2a	1438.51955105918	-0.177034587896788	0.0710025788114056	-2.49335433811525	0.0126542493304914	0.0249041617001269	Ns
Pgs1	Pgs1	1487.02099249553	-0.150457029257173	0.0650950180375921	-2.31134476635807	0.0208138191830333	0.0387359982589434	Ns
Egr2	Egr2	2400.9912710898	-0.46941387537803	0.0563838490125721	-8.32532513474494	8.40975938412334e-17	1.09017827383719e-15	Ns
Itga5	Itga5	7962.77159563342	-0.285155572235812	0.05305401124554	-5.37481644726315	7.66607362133337e-08	3.85655847130258e-07	Ns
Rcn2	Rcn2	1093.76971757584	-0.104115830165448	0.0685799443598486	-1.51816731753437	0.128972224279308	0.19118370849808	Ns
LOC102640673	LOC102640673	69.3164528559767	-0.581202943417079	0.210939928860978	-2.75530074630928	0.00586382083194457	0.0125341054544008	Ns
Fastkd5	Fastkd5	112.970089104383	-0.0474960049029712	0.168614608090639	-0.281683808068633	0.778185971240152	0.831164592275127	Ns
Gpx4	Gpx4	7656.45658018699	-0.215033515311282	0.0593148789477726	-3.62528793998925	0.000288639667395165	0.00081526523463	Ns
Timp2	Timp2	414.210815404467	-0.00638025002752395	0.098729378153465	-0.0646236221361233	0.9484736762745	0.963117765658711	Ns
Ubfd1	Ubfd1	963.972079358651	-0.0565160373472199	0.0708469179233635	-0.797720479645344	0.425032716575204	0.514592392475501	Ns
L3hypdh	L3hypdh	31.1423227117062	0.235954507142692	0.318136534489397	0.741676863744665	0.458283140851999	0.547166568477755	Ns
Gm7072	Gm7072	370.152356306454	0.162743219541523	0.101659219379677	1.60087024604929	0.109405660930329	0.166091718686745	Ns
Nktr	Nktr	1229.50290496749	-0.28299901318301	0.0830178827083005	-3.40889220431436	0.000652272483810421	0.00171789682896767	Ns
Tapt1	Tapt1	1597.61763262237	-0.652536573664308	0.082703598085572	-7.89006269097433	3.02034773272722e-15	3.44366973131024e-14	Ns
Qpctl	Qpctl	1142.13196424972	0.777295421638016	0.0793063092470493	9.80118012069685	1.11277860962438e-22	2.26466010395758e-21	Ns
Sbk1	Sbk1	345.163409126259	0.745753255829208	0.106006089887545	7.03500390043936	1.99255429228744e-12	1.71436249198212e-11	Ns
Gask1b	Gask1b	733.398955361747	0.031905560203487	0.0778058956702735	0.4100661001153	0.681757459581367	0.752901867658352	Ns
Wtip	Wtip	117.079229850965	-0.267518882438815	0.173194733467292	-1.54461326325108	0.122439836108555	0.182897745687115	Ns
Wwc2	Wwc2	181.702814021852	-0.750166244792186	0.137133562455971	-5.47033294663395	4.49190925850821e-08	2.32401403014641e-07	Ns
Jun	Jun	2079.97184477725	0.0732596171933317	0.0642344719504113	1.14050314369966	0.254076743735245	0.339810130264474	Ns
Colgalt1	Colgalt1	8310.50288713015	-0.733911628313527	0.0484993831414682	-15.1323909867632	9.90309281367517e-52	1.10847984080762e-49	Ns
Radil	Radil	79.8791323364737	0.221202640396711	0.19995355979098	1.10627007905207	0.268609638413729	0.355327818269798	Ns
Phldb3	Phldb3	74.4481311040729	-0.898443020610782	0.225282231299246	-3.98807760127946	6.66108765376244e-05	0.000213026707080903	Ns
Pde5a	Pde5a	34.5532583050385	0.0357291796923931	0.295122764929786	0.121065481684863	0.903639169651475	0.930990669432058	Ns
Ulk1	Ulk1	1337.75342811748	0.148403706079201	0.0778346145643539	1.90665434536842	0.0565653626661997	0.0934275520427399	Ns
Zbtb18	Zbtb18	1183.43032299649	0.824275349644628	0.0715910116306421	11.5136709325647	1.1258191480385e-30	3.93563384453941e-29	Ns
Timm17a	Timm17a	736.117308231117	0.189702637089079	0.0818823236719825	2.3167715397162	0.0205161801557088	0.0382493358732553	Ns
Gdap2	Gdap2	554.798271192879	-0.227924637524831	0.0882965493550186	-2.58135384893018	0.00984136518306148	0.019879436519618	Ns
Aak1	Aak1	214.399068894551	-0.564270081895905	0.134549322203681	-4.19377870251708	2.74345636591573e-05	9.38482972542609e-05	Ns
Zc3hav1	Zc3hav1	4438.70497333985	-0.300752207968333	0.0567523148108957	-5.29938221851336	1.16195163131506e-07	5.70247847392016e-07	Ns
Alg12	Alg12	203.098577172863	-0.0104087795197375	0.135939285981117	-0.0765693261121249	0.938966161508374	0.957148844036596	Ns
Tmem19	Tmem19	1483.85099124066	0.00360010509289996	0.0652230328538156	0.0551968366906347	0.955981649050796	0.968882324273055	Ns
Ehhadh	Ehhadh	1078.43328721031	-0.156529092960294	0.0725629549879717	-2.15714882320105	0.0309940705024568	0.0549249466766782	Ns
Gse1	Gse1	1720.03684328127	-0.361906298247689	0.061760817178543	-5.8598042380408	4.63413139653292e-09	2.70134820165447e-08	Ns
Gtf2f1	Gtf2f1	1285.36813246449	0.351452210104002	0.0681385691124569	5.15790417500492	2.49729361333705e-07	1.16657283117402e-06	Ns
Foxn2	Foxn2	487.467197259829	0.300564380299932	0.0938957978035719	3.20104187121032	0.00136931632314799	0.00337358969688164	Ns
Ddx47	Ddx47	952.217953959473	0.171586530659836	0.0753605397555997	2.27687502260872	0.0227936898274607	0.0420442629189462	Ns
Nampt	Nampt	2844.30204211278	0.247124145711617	0.0645755464532622	3.82689979852479	0.000129767307600393	0.000393903840358847	Ns
Zfp869	Zfp869	518.139803999155	-0.18294406793693	0.0946236895002254	-1.93338548626868	0.0531887278385487	0.0885497034399007	Ns
Tada2a	Tada2a	77.1193813591724	0.202938629689062	0.203717590457496	0.99617627144183	0.319164506423244	0.410132908629317	Ns
Yipf3	Yipf3	1877.0426953613	0.313286803951015	0.0632129809091023	4.95605173882734	7.19400667643462e-07	3.15544203920028e-06	Ns
Rab20	Rab20	1183.87511366274	0.265171252675918	0.0703431805343556	3.76967960023372	0.000163457249391535	0.000484144933153579	Ns
Prdm16	Prdm16	48.7859232949827	0.133223368335661	0.248620065671105	0.535851231380092	0.592061371768809	0.673654477318234	Ns
Mgst1	Mgst1	1477.62537212473	-0.252364711644497	0.0632679634996335	-3.98882305807043	6.64019268637509e-05	0.000212592087629517	Ns
Rft1	Rft1	456.99882098867	-0.286022227836467	0.0963032688321958	-2.97001577729254	0.00297784454794606	0.00682095837844105	Ns
Lhpp	Lhpp	173.190058603988	-0.867300458427159	0.143001391621226	-6.06497914876532	1.31970772399848e-09	8.19782156620403e-09	Ns
Ints10	Ints10	398.523984937774	0.152139108087666	0.0991377670991513	1.53462310620236	0.124876433567173	0.186012356129937	Ns
9130401M01Rik	9130401M01Rik	451.235106243836	0.332114466773964	0.0988184393668212	3.36085520983722	0.000777015466770735	0.00201632569074412	Ns
Shisa5	Shisa5	7562.61273682196	0.054234327189945	0.0485923624200904	1.11610805667522	0.264375883924221	0.351003611400759	Ns
Ghitm	Ghitm	7020.39929590828	0.15816712737982	0.0493043559306357	3.20797471936027	0.00133673248188287	0.00330239873123907	Ns
Odc1	Odc1	13168.9757829279	1.87180273273068	0.0631391917152362	29.6456556044095	3.85832550669732e-193	1.49715890744878e-189	Up
Cd274	Cd274	16359.8878769214	-0.667496263410713	0.0628679880302695	-10.6174268387487	2.47283653108178e-26	6.63278572772419e-25	Ns
Dnase2a	Dnase2a	994.748382987539	0.402942749642042	0.0738786008976848	5.45411993115681	4.92159783435104e-08	2.52834600130982e-07	Ns
Emc7	Emc7	4017.24631427458	-0.390938361766616	0.0569776181347836	-6.8612619229156	6.82548836076556e-12	5.50245914180553e-11	Ns
2210418O10Rik	2210418O10Rik	89.7569676574587	-0.846638333240234	0.227411533214014	-3.72293489813234	0.000196920310632417	0.000574379688316705	Ns
Prmt3	Prmt3	97.3749475023141	-0.281430176830206	0.18686481040424	-1.50606299934907	0.132051001890011	0.195151163260329	Ns
Smim3	Smim3	1495.21916411645	0.0961182397310268	0.0794916756740789	1.20916107147015	0.226600970208501	0.308089452720995	Ns
Gm5148	Gm5148	222.531903218081	-0.549064504533408	0.125077178397895	-4.38980565092958	1.13452011002846e-05	4.1701763816992e-05	Ns
Mmp15	Mmp15	108.171944126895	1.37047354288674	0.191503145185732	7.15640226982993	8.28218756748407e-13	7.42780781764885e-12	Ns
Gpr176	Gpr176	101.295059217556	-0.713137338902071	0.186446437773877	-3.82489119887058	0.000130829851379872	0.000396405596021107	Ns
Ppfibp2	Ppfibp2	643.965675744174	-0.867106203815331	0.0840749462967609	-10.3134910221018	6.12356613240747e-25	1.49130613697396e-23	Ns
Calhm2	Calhm2	144.606780151566	0.460831062854162	0.155551621099208	2.96256033590452	0.00305092008967839	0.00696934080925159	Ns
Rab3ip	Rab3ip	149.430720576444	-0.711594497349757	0.157228648066192	-4.52585776257635	6.0151028104874e-06	2.31783554508056e-05	Ns
Mtif3	Mtif3	378.304442845354	-0.0835747106735458	0.101128345298078	-0.826422210580106	0.408564628441658	0.499590424337116	Ns
Sptlc2	Sptlc2	2124.93784970523	-0.0161842377613691	0.0619289747939364	-0.261335470435621	0.793833815251133	0.843851652208788	Ns
0610009B22Rik	0610009B22Rik	315.493551192683	0.420379641339218	0.111646307739626	3.76528028423115	0.000166362358892026	0.000492028511143821	Ns
Idua	Idua	1309.02335679284	0.247332252238205	0.0808725148107873	3.05829802395627	0.00222598077738629	0.00524441251357091	Ns
Tiam2	Tiam2	29.9748683716795	-0.136052399956152	0.32037607808472	-0.424664665256857	0.671081145731001	0.743509623817891	Ns
Strap	Strap	1491.81482958305	0.185063164057886	0.0647254827081934	2.85920098722507	0.00424709601463638	0.00935840331371987	Ns
Dock8	Dock8	765.173347282848	-0.130039446599299	0.0802321747534492	-1.62078925317563	0.105062844095015	0.160272122672005	Ns
Insyn1	Insyn1	24.8906203009494	1.33410830561483	0.367734005653302	3.627916605767	0.000285717511071052	0.000808075205631223	Ns
Ndufs4	Ndufs4	545.245440002602	-0.334150436355896	0.0876896385364953	-3.81060341829128	0.0001386280035324	0.000417317969775193	Ns
Rnf181	Rnf181	3551.86398780268	0.0548737810001361	0.0560848046382627	0.97840727723066	0.32787293040851	0.418643060533669	Ns
Ap4e1	Ap4e1	282.951030906495	-0.0396883869800244	0.119134929631789	-0.333138124164672	0.739030022488585	0.800879584042973	Ns
Tmem181a	Tmem181a	1122.97035866667	-0.179861056311794	0.0678878210394505	-2.6493862014996	0.00806381241856463	0.0166290239795413	Ns
Wdr48	Wdr48	862.148908531688	0.157362304899919	0.0785685913080019	2.00286529617201	0.0451917489308071	0.0766429413320987	Ns
Tmem8b	Tmem8b	100.384962897464	-1.40913854488339	0.207027523465626	-6.80652756355538	9.99825817178541e-12	7.90691055555394e-11	Ns
Rhebl1	Rhebl1	73.6506870672747	-0.0191035536065414	0.21135042824245	-0.0903880525126112	0.927978850543236	0.949676188981017	Ns
Pex1	Pex1	158.209268226137	-0.34073373239739	0.145166768267563	-2.34718824744633	0.018915695233047	0.0355673733173801	Ns
Aifm3	Aifm3	16.9544287501388	-0.77225745954028	0.424648766156096	-1.8185793085677	0.0689756369596584	0.111396419235209	Ns
Arcn1	Arcn1	2723.83339931405	0.109611571971798	0.0609342375708875	1.79885030717389	0.0720423630171408	0.115802975404935	Ns
Kif2a	Kif2a	361.853480427427	-0.251933755794029	0.10351000941632	-2.43390718650934	0.0149368245936501	0.0287737175400763	Ns
Lmbrd1	Lmbrd1	1117.98571365536	-0.0975935518576129	0.0704703940009883	-1.38488727416856	0.166086938861939	0.237403985178271	Ns
Zfhx3	Zfhx3	138.361422822764	-0.76079377328005	0.161033314332641	-4.72444957388447	2.30739459021797e-06	9.50137262990003e-06	Ns
Ppp1r12c	Ppp1r12c	1256.06299440544	-0.226178235245405	0.068524838630061	-3.30067519701073	0.000964524727725627	0.00245207083543438	Ns
Samd9l	Samd9l	441.17754408057	1.05216288929153	0.113918407077497	9.23610956546965	2.55622724961971e-20	4.38894416118334e-19	Ns
Tmem106a	Tmem106a	1667.42357820729	0.110192420888206	0.0651158233492838	1.69225259269362	0.0905978226571903	0.141442885723791	Ns
Tram1	Tram1	1088.51500281729	0.17217918103241	0.0718956440646202	2.39484857911078	0.0166272303058187	0.0317151545125406	Ns
Ryk	Ryk	25.6543109679932	-0.140154291603859	0.340194124069047	-0.411983281567242	0.680351677224355	0.751777301810035	Ns
Nkain1	Nkain1	680.817890645872	-1.39701357689835	0.0919756384175155	-15.1889522153326	4.18556579396705e-52	4.82417538688816e-50	Ns
Rgs9	Rgs9	279.913331017286	1.40541525193125	0.140600510693191	9.99580474496318	1.58990541727513e-23	3.45945588084109e-22	Ns
Kptn	Kptn	73.0019449682973	-0.0302183176021486	0.208336134066087	-0.145045974562256	0.884674573121551	0.917542471998216	Ns
Usp20	Usp20	328.018472429064	0.100917971015969	0.112877201758068	0.894050963739062	0.371294624019497	0.463113759585446	Ns
Nup62	Nup62	1604.16178014743	0.171141739996644	0.0642046578531955	2.66556579723485	0.0076858889806823	0.0159060326442885	Ns
Birc3	Birc3	1802.6642431829	0.246613677785305	0.0646728162206635	3.81325094834064	0.000137150726424699	0.000413726770228018	Ns
Col24a1	Col24a1	29.4508490953303	0.423235119950644	0.333235335572623	1.27007875447353	0.204056578604365	0.282116702082353	Ns
Bmyc	Bmyc	114.835524953528	0.392342708781827	0.167204902700517	2.34647849701248	0.0189517597225194	0.0356236775278296	Ns
Gpsm3	Gpsm3	1320.58622098873	-0.23062855457661	0.0706725543803025	-3.26333973066197	0.00110107441794117	0.00276182014635923	Ns
Cgas	Cgas	265.512697864841	-0.31925498935486	0.122398572971181	-2.60832280642707	0.00909871050650131	0.0185171484276542	Ns
Stx16	Stx16	668.409562439608	-0.0599851167851161	0.0872583150362894	-0.68744298764157	0.491803616232566	0.578993314781887	Ns
Cpsf4	Cpsf4	338.286940158782	0.0972958523176837	0.105139247049299	0.925399934356224	0.354757912958129	0.446699498620398	Ns
Ffar4	Ffar4	139.409518576604	-0.553177339037378	0.156832235935772	-3.52719156069369	0.000419992782066956	0.00114930323837363	Ns
Wrap73	Wrap73	507.687467525245	0.412954413098802	0.0955556577056574	4.3216113311766	1.54893862328169e-05	5.54805985034526e-05	Ns
Cd70	Cd70	225.778477448044	1.12876947435051	0.132572180241007	8.51437663843558	1.67488815414326e-17	2.28647526911711e-16	Ns
Cspp1	Cspp1	136.37870354521	-0.0469800003275058	0.156672758293493	-0.299860683115688	0.76428342536684	0.820153332844338	Ns
Ubxn2a	Ubxn2a	803.542256585397	0.0215102567382772	0.0797388546554523	0.269758787371877	0.787345830628077	0.839023509185412	Ns
Slfn4	Slfn4	431.276981693193	0.759665501325492	0.0962040434431803	7.89639888446231	2.8707694859125e-15	3.27955128415185e-14	Ns
2410002F23Rik	2410002F23Rik	365.756385677756	0.643630446940425	0.102462174095248	6.28163956722322	3.35020845615393e-10	2.2285586650336e-09	Ns
Sec63	Sec63	1142.43354372576	-0.34764041039068	0.0696991205072196	-4.98773023046497	6.10927945114573e-07	2.70205631044025e-06	Ns
Nppc	Nppc	574.639325736137	1.12338443683451	0.254176100540245	4.41970914829043	9.88338289550746e-06	3.66175876150867e-05	Ns
Dhx15	Dhx15	2319.65989455139	0.43566202374284	0.0627757483155217	6.93997340426956	3.92173766380175e-12	3.26792756938555e-11	Ns
Dnm2	Dnm2	3924.11151496395	-0.27189540605396	0.0516803650244374	-5.26109685806965	1.43198570596047e-07	6.91690688924725e-07	Ns
Tm2d2	Tm2d2	1025.2440602804	-0.487344163742352	0.0755981517584994	-6.44650897417688	1.14455842132431e-10	8.05063721005215e-10	Ns
Neil2	Neil2	58.0399023073669	-0.0619241896809957	0.231999400749255	-0.266915300130121	0.789534376091336	0.840586214750251	Ns
Palm3	Palm3	18.2350108505352	2.01270139245024	0.458008401889139	4.39446390971975	1.11046449569283e-05	4.08820910637577e-05	Up
4930438A08Rik	4930438A08Rik	30.8361495449129	0.672386283190985	0.333332191602757	2.01716575875243	0.0436782180895049	0.0743794816822596	Ns
P4ha1	P4ha1	3861.07626917776	-0.84967470486411	0.0829797373804708	-10.2395443958597	1.31855815102119e-24	3.1261375633478e-23	Ns
Ang	Ang	109.739904219047	0.110939147066896	0.174479014466264	0.635830890071576	0.524886651401465	0.611387383326441	Ns
Clk1	Clk1	1277.27501187148	-0.0487440049857135	0.0775651581322179	-0.628426553358201	0.529724546776552	0.61566727725897	Ns
Hmgxb3	Hmgxb3	975.38064507003	0.0620278885635954	0.0725008927349784	0.85554654878987	0.392248646309123	0.483608431631542	Ns
Nvl	Nvl	530.07390761179	0.247836935946477	0.0881982500381531	2.8099983371469	0.0049541755939566	0.0107797304839717	Ns
Tlr9	Tlr9	444.627953006718	0.984231003140166	0.103847886074757	9.47762193668193	2.60143890692587e-21	4.76153306847863e-20	Ns
Sertad1	Sertad1	935.61920928801	0.959220495089012	0.191602288595375	5.00631021748748	5.54833127063058e-07	2.4727459541122e-06	Ns
Dip2a	Dip2a	721.70727765566	-0.126115226699652	0.0794572266895138	-1.58720901740578	0.112465313135282	0.170137584172556	Ns
Cd24a	Cd24a	1106.50484495313	0.359825348407409	0.0737368119060962	4.87986039951994	1.06160958532841e-06	4.54178507269683e-06	Ns
Retreg1	Retreg1	1229.25577264844	0.678280620666994	0.0708129307276805	9.57848536555284	9.84784782078128e-22	1.86708137592369e-20	Ns
Mtx1	Mtx1	341.827400644179	-0.172757637187734	0.108094661070514	-1.59820693711262	0.109996930385757	0.166793573872684	Ns
Wdr55	Wdr55	244.269894694995	0.358166108470753	0.119617791508674	2.99425448299454	0.00275116373164987	0.00635694660582296	Ns
Fam241b	Fam241b	56.1365496145086	-0.429836549709609	0.260983475813666	-1.64698760474973	0.0995605936274066	0.153163059391653	Ns
Arfgef2	Arfgef2	1272.78183450506	-0.373218295578857	0.070483816443913	-5.29509204252358	1.18956478378472e-07	5.83062048338438e-07	Ns
Rbm12	Rbm12	398.58281109323	0.224472855669187	0.102812825794766	2.18331568978833	0.029012569905029	0.0519113627827303	Ns
Polh	Polh	230.273289869721	0.026245938868105	0.128092620561962	0.204898133498713	0.837651713534817	0.880301850434125	Ns
Nlrc5	Nlrc5	1500.07569699271	0.178305429159134	0.0647686079415486	2.75296065217349	0.00590589940393057	0.0126078442987632	Ns
Atf7	Atf7	820.208271783745	-0.516147580254114	0.0820597200561156	-6.28990179226973	3.17666873368306e-10	2.11796109557872e-09	Ns
Taok1	Taok1	1352.11630270554	0.186335990694694	0.066440321167128	2.80456185974739	0.00503850182153441	0.0109509334773118	Ns
Sltm	Sltm	532.536941556793	0.203801658000496	0.103105127834616	1.97663939981143	0.0480824052478239	0.0808270439696633	Ns
Uchl1	Uchl1	1408.69125561735	0.483561558859514	0.0855544385579969	5.65209201310707	1.58506695387762e-08	8.70776989621962e-08	Ns
Rab10	Rab10	3512.54224205151	-0.207285746564704	0.0560698442634521	-3.69692031942772	0.00021823080121687	0.000631161430302008	Ns
Rnf141	Rnf141	783.612498431718	0.14140815264044	0.0815231828633705	1.73457595341235	0.0828159417754161	0.13064919070438	Ns
Ganab	Ganab	4041.384656333	0.153442546012242	0.0588171694887799	2.60880534282618	0.00908589107899158	0.0184942923676414	Ns
Vsig10	Vsig10	125.793138181729	-0.279240340091315	0.159657035999294	-1.74900115327552	0.0802908200586134	0.127185650709599	Ns
Cd28	Cd28	31.6217435881083	-0.516490791224264	0.318101413740328	-1.62366707255782	0.10444688212073	0.159562487502285	Ns
Chchd6	Chchd6	82.6527428455047	-1.62481295804291	0.217185808828662	-7.48121144197191	7.36405845961426e-14	7.37736699899911e-13	Down
Slc16a6	Slc16a6	200.857155957639	-0.713409889455696	0.154658572493395	-4.61280534246598	3.97270320098892e-06	1.57460803414069e-05	Ns
Cltc	Cltc	11860.3058106223	-0.607673000692771	0.0547440059203237	-11.1002655081033	1.25071782035697e-28	3.79156410072278e-27	Ns
Poglut1	Poglut1	2213.405234381	0.607547307883685	0.0676918829967144	8.97518699418029	2.8287088735999e-19	4.4679782900375e-18	Ns
Nsdhl	Nsdhl	203.015534734093	-0.235872961455366	0.129973414141584	-1.81477853000324	0.0695579511186466	0.11221232108816	Ns
Sod2	Sod2	6425.2474384911	0.784652986872487	0.0666592331579581	11.7711073125181	5.49978284108659e-32	2.0991138378062e-30	Ns
Kifc3	Kifc3	43.2794486525375	0.501340229374959	0.302659822336949	1.6564479074359	0.0976311461171172	0.150632759701705	Ns
Klhdc3	Klhdc3	1047.8265562195	-0.00384494212944121	0.0723816347565634	-0.0531204102031221	0.95763596941983	0.970136656515207	Ns
Mcemp1	Mcemp1	333.361594395106	1.46223055199232	0.110182370075451	13.2710028926679	3.40986439066692e-40	2.07823200899233e-38	Ns
Cyp1b1	Cyp1b1	3811.23196538077	-0.304840634649382	0.184595957692491	-1.65139387915092	0.0986581738550329	0.152035981181684	Ns
Tgm2	Tgm2	33870.1258846374	-0.110415296551059	0.0569104117144185	-1.94015986222578	0.0523602647830049	0.0873246192462693	Ns
Morn4	Morn4	219.848263782196	-0.218750504111808	0.123691034557765	-1.76852352229013	0.0769734233746354	0.122813544614053	Ns
P4htm	P4htm	41.8930692636904	-0.639815767328546	0.274183525573474	-2.33353103907438	0.0196202912125096	0.0367497683032702	Ns
Klk9	Klk9	34.4396384597998	1.74070981508409	0.333469032910548	5.2200043880867	1.78918891413555e-07	8.50814875386107e-07	Up
Ptpn1	Ptpn1	3677.90680584827	-0.350238032895199	0.053045835458228	-6.60255475042902	4.04131945940064e-11	2.98319593068375e-10	Ns
Atp9a	Atp9a	43.6301830527784	-0.470092592752866	0.264408028508228	-1.7779058956912	0.0754193117668671	0.120515608548813	Ns
Wdr59	Wdr59	256.005955431798	0.0528257611274995	0.116344462224874	0.454046201403176	0.649795573616774	0.724894132484222	Ns
Gngt2	Gngt2	298.922254858204	0.334427225340288	0.11496603557918	2.90892195817224	0.00362677382319435	0.00812377796340302	Ns
Ppp4r2	Ppp4r2	1392.20538543634	0.78935489434264	0.0722524888677394	10.9249509146679	8.75877456137798e-28	2.51755295479015e-26	Ns
Slc38a9	Slc38a9	422.794497455498	-0.372386423150158	0.104389650935017	-3.56727338212835	0.000360715099236466	0.000998538384869747	Ns
Ctdspl	Ctdspl	36.5929247212764	-2.32264493305622	0.348999252339241	-6.65515733196619	2.82997159456818e-11	2.12402961523973e-10	Down
Uqcc1	Uqcc1	501.097799377635	-0.551776779147494	0.0905622279152768	-6.09279157380818	1.10958490877114e-09	6.94445049623917e-09	Ns
Crispld2	Crispld2	66.488395032401	-0.83206285244499	0.217437511131618	-3.82667575670203	0.000129885420902436	0.000394159589344438	Ns
Golga4	Golga4	1649.79187939499	-0.196929486611969	0.0707395595669976	-2.78386645064502	0.0053715146220042	0.011601076384926	Ns
Dnajb2	Dnajb2	649.426445292909	0.382729302002675	0.0959813067949954	3.98754001985135	6.67619452517353e-05	0.000213451196010835	Ns
Sephs2	Sephs2	705.02947852593	-0.24244683954486	0.0844752737582975	-2.87003319147038	0.00410428714021487	0.00908876391957143	Ns
Rassf5	Rassf5	261.195868878054	-0.415779131314001	0.117258249735288	-3.54584118603704	0.000391361992294586	0.00107652290933395	Ns
Cbx1	Cbx1	462.164536964407	-0.123571489179253	0.0937145950143204	-1.31859385574222	0.187304928925859	0.262321544468952	Ns
Tti2	Tti2	242.797161583052	-0.134430741558531	0.126891512329717	-1.05941476376468	0.28941092885559	0.378203033543772	Ns
Zmat1	Zmat1	70.0137158358988	0.157693511239307	0.217655918709821	0.724508261360651	0.468753757149937	0.557666069185735	Ns
Mrps33	Mrps33	541.712579273454	0.0999514043970689	0.086549094526999	1.15485210958376	0.248150993644365	0.333071107692155	Ns
Skp1a	Skp1a	1455.30897179867	0.0806651755656546	0.0639624236782043	1.26113381774715	0.207260638301465	0.285664348859502	Ns
Gnl3l	Gnl3l	420.023736322559	0.23338523632754	0.0940140523855571	2.48245055292813	0.0130482175872565	0.0255542229026335	Ns
Sirpa	Sirpa	7051.93751571756	0.0791434966675239	0.053207810968091	1.48744132163202	0.13689829012989	0.201292534470387	Ns
Elk4	Elk4	493.051501829479	0.3405366022418	0.0929421873503951	3.66396156524664	0.000248344067283302	0.000709441297483417	Ns
Surf4	Surf4	6106.40880273283	0.0604088874794839	0.0501216830677892	1.20524459240088	0.228108892374955	0.309741702570495	Ns
Icosl	Icosl	173.492993350602	0.746112344078115	0.143660275057381	5.19358844176028	2.06278878945416e-07	9.72576925801373e-07	Ns
Slc35d1	Slc35d1	313.533806992989	0.300934460912079	0.110308307504198	2.72812145994196	0.00636961498141805	0.0134717819765057	Ns
Higd1a	Higd1a	845.492524112274	-0.0223069421464468	0.0752521057543828	-0.29642947426953	0.766902119022731	0.821902740521415	Ns
Abca8b	Abca8b	78.3696058920535	-0.748738848803548	0.214419205111222	-3.49193929907149	0.000479527209098292	0.00129848249386211	Ns
Nabp1	Nabp1	5892.77189848042	-0.219706500102313	0.0516455842132959	-4.25411975581352	2.09872964571968e-05	7.34334589895486e-05	Ns
Mospd1	Mospd1	314.078754777597	0.0761511407580801	0.106875385598153	0.712522722906521	0.47614114565268	0.564429292130102	Ns
Nlgn2	Nlgn2	641.383225821208	-0.724906172093964	0.102057156067369	-7.1029430960769	1.22127699957755e-12	1.07459452396691e-11	Ns
Atxn7l3b	Atxn7l3b	1149.94585792333	0.293903720077902	0.0675089521652025	4.35355179797021	1.33949427459379e-05	4.86219296867673e-05	Ns
Acat1	Acat1	703.946721728716	-0.187190223528158	0.0796047290400787	-2.35149627145786	0.018698077016304	0.0352150646411252	Ns
H2-Ob	H2-Ob	129.724199318835	-1.24334334528216	0.173688858900161	-7.15845191888133	8.1593195283284e-13	7.32890730164127e-12	Ns
Ptgs1	Ptgs1	1033.98498676379	-1.25635421220858	0.0861805075034401	-14.5781714288283	3.86737290746761e-48	3.7516740013192e-46	Ns
Mnt	Mnt	991.270826247267	-0.275052531135587	0.0826125014147653	-3.32942988561326	0.000870239719084308	0.00223236239970481	Ns
Sap30	Sap30	358.34245245854	0.110112577674883	0.108270392284791	1.01701467364454	0.309146448987774	0.399331315209351	Ns
Arhgap12	Arhgap12	394.77758012455	0.100983954823947	0.0981683691199215	1.02868119058376	0.303629511506086	0.393235847311631	Ns
Klf13	Klf13	928.406467862092	-0.549226634427169	0.0759430745878191	-7.23208320716663	4.756406096983e-13	4.37702161067028e-12	Ns
Fubp3	Fubp3	646.750059336356	0.243318429226032	0.0816823402705238	2.97883763393881	0.00289344056339414	0.00664743272122976	Ns
Tlr2	Tlr2	1543.61408790266	2.03357549562677	0.0812613005761745	25.0251408875803	3.25646366647892e-138	3.79084935414811e-135	Up
Synm	Synm	46.5434219559126	1.19832124193789	0.274115562627592	4.37159142097272	1.23344183400928e-05	4.50816213177456e-05	Ns
Tmem70	Tmem70	821.646513132962	0.466781377236796	0.0805596427877012	5.79423345342909	6.86339326285026e-09	3.92035137256329e-08	Ns
H1f10	H1f10	105.792198710759	1.05828880226279	0.186350841420022	5.67901273854449	1.35474391306805e-08	7.47420563603089e-08	Ns
Foxp1	Foxp1	435.817981633925	0.040901930659251	0.100574091474209	0.406684565176906	0.684239678224473	0.755141647156911	Ns
BC003965	BC003965	171.332691761619	0.349631138997582	0.14095556795162	2.48043510503668	0.0131222147678091	0.025690498168864	Ns
Pard6b	Pard6b	25.7223744549067	-0.404749537519619	0.351013653599869	-1.1530877313992	0.248874376779273	0.333888051179846	Ns
Tbk1	Tbk1	1279.15796447127	0.0612068612064601	0.0686344216089068	0.891780826175378	0.372510420785671	0.464293617213489	Ns
Ddx39	Ddx39	440.463791553877	0.618345188290634	0.113308527668763	5.45718138795567	4.83752113704146e-08	2.48625092963795e-07	Ns
Nudt14	Nudt14	129.715633914599	-0.0217133364597765	0.166342950063312	-0.130533554031067	0.896144308958707	0.92589117782802	Ns
Mreg	Mreg	1219.6184628238	-0.338631291150128	0.0675966933192799	-5.00958367224664	5.45479075389768e-07	2.43292027456409e-06	Ns
Tmed7	Tmed7	2425.28883056545	-0.199889630385313	0.0566146038169177	-3.53070792532124	0.00041444912522654	0.00113573499688375	Ns
Fam89b	Fam89b	844.733876333149	0.00298968534155276	0.0869278792818977	0.0343927099826919	0.972563996625537	0.981076038537078	Ns
Sclt1	Sclt1	47.3677094832116	0.344134227047215	0.261721629702452	1.31488645947397	0.188548064108825	0.263872086353791	Ns
Rps27l	Rps27l	3531.75034981799	0.594898161144693	0.0619807466151738	9.59811221439938	8.14219802578665e-22	1.55893630293063e-20	Ns
Tmem87a	Tmem87a	459.185844100545	0.177881538051132	0.101176067339708	1.75813848796749	0.078723948424674	0.125160541329095	Ns
Wdr70	Wdr70	363.126156044142	-0.420151274212565	0.109469700851141	-3.83805994668694	0.000124010211462643	0.000377906510899639	Ns
Itgb1bp1	Itgb1bp1	572.52439277493	0.0933596436817681	0.0943941279379237	0.989040798630653	0.322643180745694	0.413462050535075	Ns
Ppa2	Ppa2	257.988971459699	-0.633777104587956	0.118748952551966	-5.33711743108308	9.44358812349152e-08	4.68596800279475e-07	Ns
Kif1c	Kif1c	4962.28199133957	0.453322452361905	0.0646423198834807	7.01278130455451	2.3362649118212e-12	1.98949962242213e-11	Ns
Gas6	Gas6	156.052709455165	-0.400630603201547	0.147656599719183	-2.7132590345672	0.0066625003735721	0.014014847641625	Ns
Mag	Mag	134.950713681995	0.412052448550698	0.156016579265339	2.64108116259821	0.0082641918993311	0.0170090979314203	Ns
Nab2	Nab2	429.311828142408	-0.00858531052869745	0.100718449960956	-0.085240693557393	0.932070039510079	0.952191955237985	Ns
Pip5k1c	Pip5k1c	6576.06915123727	-0.596015369882891	0.0529034059876877	-11.2661058159772	1.92914768586557e-29	6.2208332994906e-28	Ns
Zkscan14	Zkscan14	293.73321138733	0.101060970135212	0.1151296965606	0.877801063968042	0.380051686978734	0.471560614807018	Ns
Pde3b	Pde3b	318.235277476918	-0.197023377433335	0.113227280433828	-1.74006985488343	0.0818467527344878	0.129348092395082	Ns
Gas2l3	Gas2l3	314.977415230156	0.0370581848706075	0.107935447745341	0.343336555735065	0.731345282819048	0.794639765068193	Ns
Nptn	Nptn	3387.83899642384	0.0547976865920527	0.0605221724989944	0.905415062437872	0.365245539000175	0.456890535085003	Ns
Eif2b3	Eif2b3	159.067784564416	-0.406831270265436	0.146053967882945	-2.7854859142991	0.00534475620814899	0.0115540031604573	Ns
Hint2	Hint2	214.411675438442	0.018524415140393	0.130469882298006	0.141982308975196	0.887093979503103	0.919417163553541	Ns
Dgkz	Dgkz	1927.24898127852	-0.199672598824338	0.0645590963841945	-3.09286545208248	0.00198233988937679	0.00471428368789279	Ns
Spint1	Spint1	2705.67240531327	-0.512526036396666	0.0627177467345482	-8.17194594961972	3.03454489955268e-16	3.76199543937089e-15	Ns
Mrc1	Mrc1	60.4957728961354	0.678270802565132	0.229013660787999	2.96170455610076	0.00305941194643113	0.00698462727366244	Ns
Tctn3	Tctn3	189.478207710575	0.00843509321059652	0.131567278052662	0.0641123943236117	0.948880732907904	0.963363039576217	Ns
Zfyve27	Zfyve27	658.78868310399	0.272076783433291	0.0895579736723281	3.037996197064	0.00238156960095585	0.00558273292886166	Ns
Snx9	Snx9	1655.20410006995	-0.162972314235531	0.0635941826179406	-2.56269217602232	0.0103864089298896	0.0208498338252879	Ns
Zbtb4	Zbtb4	405.950399684522	0.0946538419426284	0.0963787186461731	0.982103137209397	0.326049040089027	0.416817139872212	Ns
Zgrf1	Zgrf1	26.8169673940151	-0.192671800172158	0.335036909632419	-0.575076341241165	0.565239667789238	0.649359022277165	Ns
Cd300ld3	Cd300ld3	27.0569748239726	1.74919223974679	0.367759730525602	4.75634522911697	1.97129242458117e-06	8.20150647410628e-06	Up
Tom1	Tom1	785.57863277309	-0.166147482879628	0.0782951247065353	-2.12206677621857	0.0338321308919366	0.0593368884886909	Ns
Pdcd2l	Pdcd2l	201.085305523483	-0.386312982039986	0.129461381041773	-2.98400170716034	0.00284505184390377	0.00655178012163872	Ns
Clcc1	Clcc1	532.975537699468	-0.245796863324904	0.0888140670596098	-2.76754428056911	0.00564803721297718	0.0121374932981849	Ns
Brd8	Brd8	529.093808178549	0.351099827918615	0.0919260879463303	3.81937092899678	0.000133792444739783	0.000404644803641418	Ns
Zfand5	Zfand5	2642.97129902028	-0.293587793301474	0.055880864242763	-5.25381626214731	1.4897950898079e-07	7.17827178826729e-07	Ns
Matn4	Matn4	87.6308224496205	1.92431766223844	0.459890650849824	4.18429393744476	2.86053787241391e-05	9.76525553453675e-05	Up
Bbs5	Bbs5	82.8931061594873	-0.443130326939739	0.210540026450874	-2.104731980943	0.0353146449743505	0.061631930473357	Ns
Uri1	Uri1	474.315457097694	0.119700840823553	0.0946840473757145	1.26421339329285	0.20615344490374	0.28440770942456	Ns
Map4	Map4	3270.00877596934	-0.277994286140536	0.0526209471765164	-5.28295861357278	1.27114115564974e-07	6.19803463273555e-07	Ns
Zfp160	Zfp160	193.80859534237	0.314639173037667	0.135771725226401	2.31741308813011	0.0204812400623133	0.0381903116394986	Ns
Nop56	Nop56	695.619463570614	1.13471044240562	0.0859245887061431	13.2058873890717	8.11378629810508e-40	4.81900950491027e-38	Ns
Pdk4	Pdk4	187.439479927218	0.480030797670793	0.135335254021097	3.54697525890751	0.000389681184732843	0.00107261053968835	Ns
H2afx	H2afx	301.100418487238	0.259346630723791	0.109369927983555	2.3712791578576	0.0177266367147869	0.0335319756250949	Ns
Prdm2	Prdm2	1002.12668973609	0.0266104688229587	0.0750550375254827	0.354546073125657	0.72292968208727	0.787169060815444	Ns
Ccl3	Ccl3	11147.5444752865	0.750384998312672	0.133319363438462	5.62847720660651	1.81807521257549e-08	9.91253668217093e-08	Ns
Ago3	Ago3	833.393633741033	-0.476096939452798	0.0868371011859462	-5.48264431850761	4.19014926267566e-08	2.17562567202531e-07	Ns
Aldh18a1	Aldh18a1	327.853902403709	0.0639246213284981	0.106301480296479	0.601352127460595	0.547605476933962	0.632596542322938	Ns
Shld2	Shld2	133.669037156394	-0.211430540369889	0.16591384872833	-1.27433931519538	0.20254318889212	0.280357343863634	Ns
B3gnt3	B3gnt3	415.323118547013	-0.59628258766175	0.100671400834763	-5.92305841298922	3.16008531119602e-09	1.87878207904151e-08	Ns
Exosc8	Exosc8	155.154716562033	0.0765241834163658	0.148879073287994	0.514002282028825	0.607250395186294	0.68777990371314	Ns
Arhgdib	Arhgdib	5134.23070291362	0.0274581526978297	0.0506186597001847	0.542451200021196	0.587507716615165	0.669785263844592	Ns
Tubb3	Tubb3	20.2372471409966	1.74329640152828	0.425166545277092	4.1002671091916	4.12673547091304e-05	0.00013698125924408	Up
Sowahb	Sowahb	24.4749172200148	0.491707607856825	0.368020792386678	1.33608648758136	0.181521006059649	0.255512216631242	Ns
Bmi1	Bmi1	720.09573798485	0.435594349089618	0.0889555922142139	4.89676183640781	9.7428801212104e-07	4.19131069811568e-06	Ns
Prkar2a	Prkar2a	813.855036927763	-0.147311102720524	0.0760353688475624	-1.93740235568341	0.0526961789093411	0.08784708845534	Ns
Sh3d21	Sh3d21	131.841676820193	0.514155237712069	0.159997649182182	3.21351745066344	0.00131119829987417	0.00324551550262283	Ns
Zfp772	Zfp772	97.3348231823692	-0.346267879047086	0.182567015989997	-1.89666176647187	0.057872592880593	0.0953971755484258	Ns
Fyco1	Fyco1	738.953432413995	-0.0313409747454283	0.0801002067354259	-0.39127208309148	0.695596131805968	0.76455807481383	Ns
Tifab	Tifab	257.120658396687	-0.625125364348865	0.119057224998757	-5.25062938730003	1.51580386564708e-07	7.29754871794776e-07	Ns
Top2a	Top2a	153.856404211445	-1.27793459124355	0.163785651600075	-7.80248195589167	6.07013109384043e-15	6.71695780070308e-14	Ns
Dxo	Dxo	291.053504292747	0.643340351018573	0.116762719525522	5.50980958334008	3.592220823337e-08	1.88365056776874e-07	Ns
Ppcdc	Ppcdc	371.515091456022	0.151815004580624	0.102037149959689	1.48784050358717	0.136792961185817	0.201163452956524	Ns
Zfp746	Zfp746	465.013579963852	0.0891675290986095	0.0917166961900727	0.972206073731872	0.330948039567544	0.422072257106368	Ns
Camta1	Camta1	40.5296469554623	-0.978673414061878	0.283617252869417	-3.45068363846144	0.000559168608494323	0.00149158610712246	Ns
Ago4	Ago4	186.309528555975	-0.1207336733257	0.134579047713667	-0.89712087711138	0.369654419660994	0.461498789701955	Ns
Msrb2	Msrb2	35.293165234111	0.640753014089481	0.309887290860519	2.067696975601	0.0386685264957265	0.066786397171625	Ns
Gars	Gars	2254.70699674185	-0.194140907885133	0.0585855047015728	-3.31380447901	0.000920358402228356	0.00234732207420183	Ns
Trip11	Trip11	763.493933398029	0.00355406150660167	0.0808753819936373	0.0439449115292127	0.964948315635298	0.975249979296984	Ns
Scaf11	Scaf11	1559.76594340296	0.0275805678045101	0.0733559737023914	0.375982573912873	0.70692985115438	0.774052378429984	Ns
Dusp2	Dusp2	112.718825893043	1.96863027120001	0.199237990792449	9.88079764993604	5.0429873142903e-23	1.06737118773915e-21	Up
Zfp933	Zfp933	107.394163659743	0.395936667331168	0.175004449624939	2.26243771618219	0.0236703728929919	0.0434684983195014	Ns
P3h1	P3h1	685.139904816467	-0.457921710709032	0.0856086122918818	-5.34901452610576	8.84344445079657e-08	4.41262481147548e-07	Ns
Htatip2	Htatip2	1358.31576549081	-0.21820282784818	0.0693356739838218	-3.14704992842637	0.00164926796642211	0.00399233279208146	Ns
Cfap20	Cfap20	322.965948470883	-0.358783643092786	0.114818970768968	-3.12477668707473	0.00177940088786811	0.00427798548857346	Ns
Toe1	Toe1	208.96489339543	0.50601452057148	0.128122931099616	3.94944539770209	7.83324764393938e-05	0.000247454099926997	Ns
Cep152	Cep152	80.6275064618475	-0.500652965423256	0.209103110390058	-2.39428750958963	0.0166526894625536	0.0317533100792115	Ns
Tmem255a	Tmem255a	31.8559115795372	0.168619038164794	0.30522716971765	0.552437839399341	0.580648411622275	0.663199387725167	Ns
Lrrc41	Lrrc41	1535.31618721666	-0.108996900370461	0.0650871250950463	-1.67463073858761	0.0940067043821945	0.14587037570327	Ns
Gnpda2	Gnpda2	427.1756437053	0.301432016618852	0.0944590742874961	3.1911387962729	0.00141713183864924	0.00347667686695802	Ns
2310057M21Rik	2310057M21Rik	192.379222993402	0.196844834259103	0.133360479807757	1.47603573819516	0.139934298458083	0.205108935828575	Ns
Flnc	Flnc	427.553708412676	-0.893238339000014	0.0989123897258362	-9.03060113577154	1.70731309820545e-19	2.74514251052619e-18	Ns
Wnt9b	Wnt9b	53.5396167675063	1.01186941300012	0.250286674158552	4.04284173898574	5.28072655138109e-05	0.00017180809889499	Ns
Gon4l	Gon4l	1525.65188350512	0.0480029524471124	0.0650337349252105	0.738123875282826	0.460439176528622	0.549402670558599	Ns
Adat2	Adat2	94.7790755247273	-0.587575057663392	0.194211252265801	-3.02544291748465	0.00248269263409033	0.00580458424451608	Ns
Manea	Manea	441.280245601046	-0.173970086624532	0.0969112927366935	-1.79514772439582	0.0726301667429778	0.116586841016961	Ns
Naaa	Naaa	2825.25312847129	-0.602725172468072	0.057278608520925	-10.5226922935442	6.79049992217368e-26	1.76053918917648e-24	Ns
Rnf26	Rnf26	307.479921286453	-0.554258314544246	0.108565071559498	-5.10530971501723	3.30253163755923e-07	1.5147663826961e-06	Ns
Zfp24	Zfp24	666.071821718854	0.293772482385222	0.0835642161271782	3.51552968483691	0.000438877693275891	0.00119704199330474	Ns
Ptpn18	Ptpn18	66.1586388601153	-1.00488130001913	0.226099189992745	-4.4444268024639	8.81265046829764e-06	3.29653162279733e-05	Ns
Sun2	Sun2	1613.76802317564	0.0875171304892436	0.0647409001827496	1.35180589460761	0.176437417962439	0.249684899404419	Ns
Vps26b	Vps26b	1107.51243153514	-0.438419337558834	0.0723481126399388	-6.05985866888821	1.36241204846197e-09	8.45407177832931e-09	Ns
U2af2	U2af2	1885.34604578329	0.664058321927683	0.0699928898356986	9.48751113843841	2.36616103148288e-21	4.35141873104143e-20	Ns
Dync1li2	Dync1li2	1140.7468185264	0.0207445558980791	0.0682273070593871	0.304050632982222	0.761089316475482	0.817932120854051	Ns
Cacnb4	Cacnb4	204.570489655677	0.965256601645263	0.133365319673773	7.23768820864669	4.5639716074985e-13	4.20992024428606e-12	Ns
Zfp94	Zfp94	44.1433340531288	0.432427231479934	0.264493529051412	1.6349255614336	0.102064653243536	0.156560103888259	Ns
Snx10	Snx10	1780.51328911434	-0.0193155482233767	0.0633177059589869	-0.305057612729811	0.76032227353634	0.817409640398645	Ns
Hr	Hr	22.2760011212893	-0.016049543632891	0.366064513114755	-0.0438434840250679	0.965029165150928	0.975249979296984	Ns
1700010I14Rik	1700010I14Rik	44.6466625161628	0.0804025499373786	0.271481013858695	0.2961626995368	0.76710583312751	0.822045383728008	Ns
Dbp	Dbp	22.6505723696162	-0.187330318345306	0.369603351483538	-0.506841503447919	0.612266032669215	0.692382833330322	Ns
Adcy3	Adcy3	70.9261289332941	-1.10846048504476	0.216435644775836	-5.12143222154002	3.03223729577994e-07	1.39850532330326e-06	Ns
Arl2	Arl2	471.515486082313	-0.256931948701958	0.0935691202038364	-2.74590536004018	0.00603441684144487	0.0128374719391922	Ns
Tmem18	Tmem18	445.164732887772	0.309952746233865	0.0934415757443834	3.31707533573454	0.000909650848624356	0.00232169382346769	Ns
Dpp3	Dpp3	1476.51597343683	0.215766588176505	0.0720407143356723	2.99506452935967	0.002743867867935	0.00634260640401734	Ns
Mrpl45	Mrpl45	1115.52122825569	-0.0484601566852883	0.0743032573701712	-0.652194242896578	0.514275873415685	0.600831537779204	Ns
Anxa7	Anxa7	3022.59187700767	0.302350961129919	0.0623979866191266	4.84552431115206	1.2627774691448e-06	5.36496077310754e-06	Ns
Iqce	Iqce	286.045358164583	-0.318282956296255	0.117214088647099	-2.71539846421125	0.00661960713807035	0.0139372122796667	Ns
Rrp8	Rrp8	456.393626976123	-0.0531821443682389	0.100373963518634	-0.529840035243464	0.596222844726213	0.677134647361741	Ns
Il11ra1	Il11ra1	1725.23871091545	-0.459379529057793	0.0707889523085643	-6.48942404254535	8.61651341021068e-11	6.14612944903569e-10	Ns
Vps26a	Vps26a	1615.22196874473	0.0763476315214491	0.0664734694747707	1.14854290177265	0.250744512901967	0.335971095153292	Ns
Mmadhc	Mmadhc	776.079092938829	0.0617815788131818	0.0761369127645151	0.811453690068402	0.417105177111631	0.507051103462458	Ns
Ndor1	Ndor1	422.214682831152	0.670503637434333	0.105805270110241	6.33714782577203	2.340574065542e-10	1.59336974836108e-09	Ns
Chpf	Chpf	316.792074700866	-0.351469610399941	0.114652924671289	-3.06550933094474	0.00217299597007707	0.00513204424582413	Ns
Prox2	Prox2	49.1824054909282	0.525490905820211	0.272007363664271	1.93189955867815	0.0533719042774711	0.0888336199162198	Ns
Ccdc163	Ccdc163	168.367781671042	-0.906140271456955	0.149606983591206	-6.05680463375253	1.38852054691409e-09	8.60232447398986e-09	Ns
Rpl17	Rpl17	15996.049740081	-0.445077015170748	0.0462144864966143	-9.6306818253483	5.93344524187506e-22	1.1435635109382e-20	Ns
Cdk2	Cdk2	607.207224907482	0.318423899497164	0.0873272774892595	3.64632802776117	0.000266014361568395	0.000756023726322677	Ns
Pus3	Pus3	89.1035705715363	0.616636734171848	0.202420895014749	3.04630969113598	0.0023166908332333	0.00544270393333378	Ns
Mesd	Mesd	2532.69083717331	-0.382429056456631	0.0606449758112066	-6.30603032388319	2.86282969821837e-10	1.92466529002444e-09	Ns
Mrpl22	Mrpl22	288.158667605408	0.155040265818022	0.113631254891243	1.3644156791757	0.172436775943495	0.244916606729895	Ns
Syt14	Syt14	76.604227878864	-0.52306792380859	0.217815761292439	-2.40142366514203	0.0163314160577745	0.0311917989054229	Ns
Zfp282	Zfp282	369.605061859155	0.215360151752633	0.101316422986398	2.12561937546439	0.0335349649872095	0.058880924195491	Ns
Pla2g4a	Pla2g4a	812.991798780179	0.13421376678552	0.0838764744222973	1.6001360060723	0.10956841486769	0.166295426007142	Ns
Pik3ap1	Pik3ap1	2281.11527847823	-0.109259423252417	0.0645660422444744	-1.69221187259263	0.0906055836132898	0.141442885723791	Ns
Mtmr2	Mtmr2	728.730855066773	0.100446826136704	0.0819325949881551	1.22596905604206	0.220210319920222	0.30066482925068	Ns
Wfs1	Wfs1	2110.15030628957	-1.80932696143857	0.0802211582328752	-22.5542363298501	1.22026944131936e-112	1.09270435126144e-109	Down
Eif5b	Eif5b	2218.47987451369	-0.0448305586780144	0.0641727937990495	-0.698591350384349	0.484807450786502	0.572493764922466	Ns
Emsy	Emsy	218.869617739396	0.0630279483819001	0.132799351587209	0.474610362389533	0.635064718932184	0.71159768919911	Ns
Itgav	Itgav	4601.87465321507	-0.191325463460773	0.0515308423730537	-3.71283399707862	0.000204951323754078	0.000596608742140842	Ns
Gm14296	Gm14296	71.7458486633878	-0.044697258443787	0.448236840674446	-0.0997179490568705	0.920568250281656	0.944420111177294	Ns
Stim1	Stim1	1103.98163583881	-0.972010030027435	0.0778503909203744	-12.4856152748367	8.94491664950529e-36	4.35681065761051e-34	Ns
Msantd2	Msantd2	183.423284686496	0.0376610945590146	0.14037428072733	0.268290561233004	0.788475671035324	0.839612631405252	Ns
Pdxk	Pdxk	519.876343817223	-0.688782462291018	0.0938474783689083	-7.33938166759749	2.14582885857448e-13	2.04415660741944e-12	Ns
Tex9	Tex9	122.815930663944	-0.760046527330458	0.168380814730893	-4.51385467248848	6.36598476211971e-06	2.44011948027117e-05	Ns
Slc35b2	Slc35b2	1105.67700070117	-0.270132087437828	0.0728675354094311	-3.70716651688572	0.000209591139540201	0.000608289816850532	Ns
Fam192a	Fam192a	933.931112687227	-0.205807631360609	0.0730158452516354	-2.81867080564954	0.00482229465449264	0.0105222740530363	Ns
Gm6958	Gm6958	56.0812390504757	0.625000826213423	0.247386420076931	2.52641525763243	0.0115233185061359	0.0229147507225705	Ns
Sh3bgrl	Sh3bgrl	5876.47274160654	0.0971319846969526	0.0592080387008791	1.64052022036512	0.100897047723278	0.155055119808143	Ns
Vps72	Vps72	432.234252959348	-0.179086603589923	0.102398048076238	-1.74892595078168	0.0803038201487078	0.127185955149811	Ns
Ctu1	Ctu1	350.482543082833	0.591315501421206	0.108305862090808	5.45968140602974	4.76989745866201e-08	2.45516298445728e-07	Ns
Chmp5	Chmp5	2230.46921819332	0.276362843140192	0.0778919364717703	3.54802891876173	0.00038812560451549	0.00106913633747393	Ns
Mon1a	Mon1a	306.190536140095	0.113811690126274	0.111366083102325	1.02196007038967	0.306799799337812	0.39669626392219	Ns
Hsbp1	Hsbp1	1253.36487218286	0.0625883147432236	0.0750789610293707	0.833633202765542	0.404487709545026	0.495907469911916	Ns
Pla2g7	Pla2g7	17005.7300271901	-0.254073102071478	0.0554904091518482	-4.57868496475152	4.67908297835269e-06	1.83397996468026e-05	Ns
Tor4a	Tor4a	3139.65119727063	0.294497653403876	0.0582536176139227	5.05543973862133	4.29400203240336e-07	1.94424261607186e-06	Ns
Zfp553	Zfp553	281.475902219501	0.20588354166828	0.119365264991251	1.72481954179359	0.0845599988811477	0.133103070601939	Ns
Prr13	Prr13	7769.84426350677	0.125371220915103	0.0511369357413553	2.45167644673151	0.0142192453722069	0.0275693263454131	Ns
Hnrnpa3	Hnrnpa3	1906.54383347446	-0.0850590816527375	0.0630749790546972	-1.34853919775346	0.177485021697588	0.250923383237991	Ns
Man1b1	Man1b1	1524.35334824213	0.0035734385166718	0.061764259945211	0.0578560889394882	0.953863260447317	0.96740914923046	Ns
Csf3	Csf3	2323.27355149948	3.40081650467372	0.199369290012313	17.0578753852395	3.05464578131103e-65	5.55611430316276e-63	Up
Pgm5	Pgm5	25.4485515759771	-2.79179042227307	0.429085829799341	-6.50636825638971	7.69893597330348e-11	5.51099062427741e-10	Down
Zfp280c	Zfp280c	108.063719355128	0.0706114232872746	0.181780692961628	0.388442920625128	0.697688286833151	0.766393611966017	Ns
Ppm1b	Ppm1b	1097.37082372832	-0.30955293572637	0.069538776910195	-4.45151539156547	8.52664200115153e-06	3.1977654489499e-05	Ns
Zfp606	Zfp606	76.5879813363429	-0.115895963588544	0.208194281886983	-0.556672174365759	0.577751431708645	0.660928106969373	Ns
Zfp275	Zfp275	312.515826195374	0.00752209200225518	0.106444460711648	0.0706668242947102	0.943662925179677	0.959571987422835	Ns
Abcc3	Abcc3	405.451820967199	0.28297410371743	0.103018126814431	2.74683798344692	0.00601728512193685	0.0128033661313228	Ns
Trib1	Trib1	600.596123744999	1.06088487381031	0.0884146071540746	11.9989774083549	3.59713213819442e-33	1.46413339932592e-31	Ns
Sec24b	Sec24b	1271.32429394977	0.341690849976708	0.0656655085585649	5.2035057289165	1.95563721040235e-07	9.25429787247712e-07	Ns
Sufu	Sufu	365.295039053877	-0.462664427413208	0.103450359951981	-4.47233269780756	7.73709277306645e-06	2.92142383948318e-05	Ns
Coq9	Coq9	806.326401686938	-0.00973986136213565	0.0763004227665268	-0.127651473071635	0.898424794682628	0.927341996355779	Ns
Ak4	Ak4	440.912663026249	-0.349077495100256	0.0983584068881994	-3.54903567619838	0.000386644692106661	0.00106530907948252	Ns
Cdc5l	Cdc5l	860.23060551476	0.197461152349943	0.0843382131350754	2.34130111381054	0.019216661469392	0.0360755689345486	Ns
Rpl3	Rpl3	13855.8527985722	-1.50638940442578	0.051306356969949	-29.3606775727245	1.74592499033096e-189	5.08107820311067e-186	Down
Rab5a	Rab5a	1433.58512595509	0.100699681010193	0.0662927301229394	1.51901544593873	0.128758608102418	0.190939994512134	Ns
Nup160	Nup160	469.463883511701	0.166650480113843	0.0928260963566999	1.79529773042982	0.0726062764589832	0.116564565474972	Ns
G2e3	G2e3	138.337337486905	-0.507090424230984	0.157561611026617	-3.21836277838846	0.00128924642525527	0.00319525604351641	Ns
Irs2	Irs2	1981.2740733217	0.331280663986235	0.0586791049533123	5.64563253392866	1.64575030187343e-08	9.00713646643566e-08	Ns
Rnf103	Rnf103	585.083058005939	0.473457473860883	0.0845073223306928	5.60256153908364	2.11207013153569e-08	1.14038072361813e-07	Ns
Scimp	Scimp	1043.63559553787	0.709643358612685	0.186625955878482	3.80249014812686	0.000143248964713319	0.000429451763643509	Ns
Gtf2ird1	Gtf2ird1	496.160653425709	-0.568309909857101	0.0974439816492188	-5.83217044540438	5.47109885265583e-09	3.16074748108023e-08	Ns
Dync1li1	Dync1li1	1515.2091850739	0.102746711534128	0.0633927447184834	1.62079607044007	0.105061381543528	0.160272122672005	Ns
Gm32687	Gm32687	50.3945342341591	0.25937365277075	0.251306079385436	1.03210257947218	0.30202406560908	0.391612412721912	Ns
Prdm1	Prdm1	873.915356439695	-0.279579262475615	0.0808055162278664	-3.45990317897629	0.000540369647561664	0.00144807621253806	Ns
Tfpt	Tfpt	183.088723343464	-0.011047805865506	0.140532488029634	-0.0786138922067357	0.937339737355673	0.955981416029209	Ns
Ddias	Ddias	385.039644020889	0.791426109703686	0.10517160588283	7.5250929474767	5.26828331757725e-14	5.36553684163751e-13	Ns
Arl5c	Arl5c	1669.10991452185	0.604340283204086	0.0633089476403127	9.54589052147291	1.34943206454727e-21	2.52958754644038e-20	Ns
Cep128	Cep128	37.0925397452392	-1.23270141677916	0.296591141901142	-4.15623139948677	3.23540139710761e-05	0.000109486359487586	Ns
Mrps11	Mrps11	251.77545851003	-0.0586661514456496	0.121861044317737	-0.481418420251554	0.630219147560287	0.707052919887173	Ns
Ing5	Ing5	348.963074692489	0.58381478706056	0.10504266639047	5.55788240266457	2.73067253047331e-08	1.45017148390693e-07	Ns
R3hcc1	R3hcc1	298.615720789679	0.114036398492113	0.108689141061276	1.04919771541688	0.294087129915012	0.38310970001574	Ns
Icam1	Icam1	15706.7745023721	0.318233380515934	0.0580921028092972	5.47808333880802	4.29957631702917e-08	2.22945959494595e-07	Ns
Sem1	Sem1	1313.55726513434	0.115019546607183	0.0666708618062044	1.72518463825346	0.0844942032036064	0.133026375371001	Ns
Cdc40	Cdc40	511.898357662583	0.242984758643852	0.091558354871397	2.65387859999394	0.00795724492268417	0.0164238099547813	Ns
Kat14	Kat14	408.139173588469	-0.0119393747233853	0.100650389673773	-0.11862224043129	0.905574644443778	0.932654555071221	Ns
Tmc8	Tmc8	580.404503924037	0.529454939290318	0.0853414757306321	6.20395809607822	5.50604523788002e-10	3.5787756903496e-09	Ns
Selenbp2	Selenbp2	24.1969850613324	-0.925741868909013	0.363014139230743	-2.55015375123056	0.0107675421270594	0.0215517465442054	Ns
Atp6v0a2	Atp6v0a2	1200.48427079991	-0.0249007820926464	0.0680416603762384	-0.365963763302612	0.714392115365434	0.780281348749205	Ns
Eif3m	Eif3m	1521.87591612046	-0.385131394333135	0.0701873158837802	-5.48719365434711	4.0836937069165e-08	2.1250906768983e-07	Ns
Phkg2	Phkg2	348.94838638119	-0.188548294699639	0.106865655207029	-1.76434883905749	0.0776732660489673	0.123726668045434	Ns
Mdm4	Mdm4	2362.34814335944	-0.650273051684172	0.0830002737470897	-7.8345892408213	4.70377890743837e-15	5.24489370320787e-14	Ns
Rpap1	Rpap1	596.852593042186	0.0941129619198695	0.0835661464507196	1.12620918777641	0.26007698545633	0.346441948472037	Ns
Megf8	Megf8	901.249221475672	-0.397964916333224	0.0765578111328976	-5.19822746293507	2.01197837840833e-07	9.49389554237997e-07	Ns
Stat2	Stat2	2556.29940255817	0.554670254892264	0.0692070648431839	8.01464787083644	1.10453001579945e-15	1.31875219629963e-14	Ns
Slc23a2	Slc23a2	3175.51471045341	-0.473509703445781	0.0593183134042458	-7.98252135422126	1.43373993814957e-15	1.69615514430886e-14	Ns
Rad1	Rad1	158.575892430184	0.591525373146341	0.15468235962789	3.82412949071464	0.0001312349327869	0.000397529495855399	Ns
Gm9949	Gm9949	16.6783289384399	1.37030238560014	0.457110521392061	2.99774851260717	0.00271982009768634	0.00629451804317429	Ns
Tfpi	Tfpi	190.200511755605	-0.51919532661326	0.139119642133481	-3.73200590981327	0.000189961043820618	0.000555472622736954	Ns
Sumf2	Sumf2	478.056399179845	-0.0794507183934344	0.0916087149428558	-0.867283406857029	0.385786746019856	0.47720152060537	Ns
Rcl1	Rcl1	700.529123222859	0.464016923254768	0.0833031723739337	5.5702191168888	2.54419166279783e-08	1.35546613943385e-07	Ns
Eps15	Eps15	1298.42146687724	0.0462621063263179	0.0662666620018543	0.698120365939413	0.48510192259097	0.572725302320637	Ns
Acot13	Acot13	554.301144618683	0.112935629903963	0.0901945985388911	1.25213296287655	0.210521418273185	0.289507363274442	Ns
Fam13b	Fam13b	384.391101128772	0.427075203619522	0.0996132515383699	4.28733323151305	1.80830922039813e-05	6.39056698076948e-05	Ns
Hpf1	Hpf1	192.903906395956	-0.254999473741148	0.132332688508045	-1.92695755384464	0.0539849199520069	0.0897640984375536	Ns
Snf8	Snf8	842.946439369853	0.00450317337739006	0.0807798072791152	0.0557462753263377	0.955543934414522	0.968691713012231	Ns
Polr1c	Polr1c	1283.64097949614	-0.128122951929111	0.0702725210920712	-1.8232297623312	0.0682685991469327	0.110438405040223	Ns
Mbnl1	Mbnl1	1439.5209100773	-0.229519749787022	0.0714950279696537	-3.21028967055502	0.00132601270989749	0.00327939535923447	Ns
Ntan1	Ntan1	643.264513086654	-0.301673444416816	0.0820685053492837	-3.67587350510276	0.000237036959567193	0.000680312437456039	Ns
Rpsa	Rpsa	41119.679790881	-0.801124796352626	0.0551074453113518	-14.5375056278938	7.01008090154547e-48	6.68888129302384e-46	Ns
Socs4	Socs4	277.289886791377	0.245818746636526	0.113660347972817	2.1627484960306	0.0305605288906922	0.0543054673815521	Ns
Ttc23l	Ttc23l	17.5828480899076	0.999715070396856	0.422514593368482	2.36610778914561	0.0179762098683787	0.0339599251992529	Ns
Zcrb1	Zcrb1	622.637332292788	0.162703828611822	0.0941662577658199	1.72783577124246	0.0840176721674649	0.132437335369189	Ns
Bmt2	Bmt2	902.276681948802	-0.0467010084984167	0.0776599824919771	-0.6013522923887	0.547605367106999	0.632596542322938	Ns
Nup93	Nup93	592.557110504924	0.0114509081506694	0.0858193442500123	0.133430385080899	0.893853016429145	0.924097954196418	Ns
Trappc12	Trappc12	551.778707550331	0.0101072259125321	0.0868975527916804	0.116311974133059	0.907405296038005	0.933961542986597	Ns
Mob1b	Mob1b	480.379772140704	0.266337494489123	0.0904326963761029	2.94514600539439	0.00322802295439703	0.00732217755497581	Ns
Adprh	Adprh	3714.24597476073	0.212732355766892	0.0574457510310326	3.703186953757	0.000212907861892573	0.000616769481599076	Ns
Creb5	Creb5	1096.8922527193	-0.801628557740402	0.0795284050646646	-10.0797766167773	6.78802682929451e-24	1.51088757781678e-22	Ns
Alpk2	Alpk2	742.212259295665	0.343770741380823	0.0844277367004143	4.07177492629784	4.66562512456682e-05	0.000153338628105823	Ns
Ddx17	Ddx17	4946.18667203094	0.355014971190867	0.0491980780729803	7.21603333090042	5.35259430116351e-13	4.91013004411698e-12	Ns
Tfb1m	Tfb1m	79.1143294545039	-0.672820710786757	0.204203577592448	-3.29485270884715	0.00098473279755033	0.00249853410991356	Ns
Cpne8	Cpne8	227.333255040183	-0.11612789171599	0.13033751978382	-0.890978222606975	0.372940853414936	0.46459815778716	Ns
Rnf187	Rnf187	2003.77569804364	0.0358984624584102	0.0621406268747371	0.577697140564323	0.563468610024798	0.647452185302406	Ns
Abcd2	Abcd2	351.946469565911	-1.43802775599558	0.120474394839801	-11.9363766708086	7.64829326988176e-33	3.05958013590012e-31	Ns
2900026A02Rik	2900026A02Rik	141.368115795561	-1.60381620164105	0.165297234982593	-9.70261965851967	2.93855100253886e-22	5.80775419703817e-21	Down
Serpinf1	Serpinf1	185.638471404746	1.44037341544282	0.149251710084578	9.65063257651511	4.88534323612366e-22	9.46260908680791e-21	Ns
Zfp27	Zfp27	132.125697046433	-0.0957205165220651	0.155321760660796	-0.616272414855684	0.537714741779237	0.623273654192183	Ns
1700021F05Rik	1700021F05Rik	132.329489103403	-0.417442838062308	0.158387380148443	-2.63558143124202	0.00839932695209504	0.0172628116259425	Ns
Uqcrc2	Uqcrc2	2220.48933323571	0.0201097425669617	0.0586639182324096	0.342795762248486	0.731752114248945	0.794842433700846	Ns
Rdh12	Rdh12	92.1695014522853	0.718697851122824	0.198868866593663	3.61392843149901	0.000301592343642708	0.000848233020619656	Ns
Swt1	Swt1	191.692902595457	-0.286513639757491	0.13274837624906	-2.15832123791811	0.0309028646207527	0.0548287143048467	Ns
Chaf1a	Chaf1a	213.185909225145	-0.130315954151651	0.130792907603879	-0.996353369146947	0.319078481381421	0.410112907338094	Ns
Trap1	Trap1	726.048375595834	-0.18789500226967	0.0799275046395627	-2.35081782068629	0.0187322027218421	0.0352736285805506	Ns
Rhou	Rhou	897.103258569438	0.657852322250527	0.0793538099437986	8.29011641301714	1.13137682776535e-16	1.4441181635983e-15	Ns
Gipc1	Gipc1	1504.21058265671	0.11566621898001	0.0797072874503468	1.4511373135369	0.1467416281114	0.213554105868835	Ns
Xylt2	Xylt2	583.431284925157	-0.50485708735222	0.0928956163254202	-5.43467073390921	5.48977103129558e-08	2.80537421313924e-07	Ns
Ccdc92	Ccdc92	17.5423628874871	0.336850226771254	0.428039367021726	0.786960856229274	0.431304780910637	0.520777819166137	Ns
Hif1a	Hif1a	8803.07158225347	-0.113086149651344	0.0511384775972476	-2.21137106469964	0.0270101518737361	0.0487707736873215	Ns
Trpv2	Trpv2	4465.62748097625	0.0821577583104786	0.0545089316175199	1.50723479386765	0.131750484716987	0.194787127772431	Ns
Plat	Plat	74.082761425092	2.2421116829185	0.240809263981127	9.31073682902092	1.26948574327009e-20	2.22561499057336e-19	Up
LOC115489972	LOC115489972	60.1922530482479	-0.022249446563581	0.23455988078264	-0.0948561471354045	0.924429088912916	0.947379084781694	Ns
Vasp	Vasp	2424.88306719355	0.40636976302766	0.0652604541818759	6.22689143252266	4.75780569532523e-10	3.1185594650496e-09	Ns
Prrg4	Prrg4	738.270174739652	0.673351470437197	0.0861721835955548	7.81402353220549	5.53907468089991e-15	6.15270690461411e-14	Ns
Cmtm3	Cmtm3	734.402366762114	0.394705295662635	0.0915195439006279	4.31279788818885	1.61201469877554e-05	5.75274773404231e-05	Ns
Cdk2ap2	Cdk2ap2	1024.29221869299	-0.0711047291797128	0.0776252674232122	-0.915999796716326	0.359667001527145	0.451464693204388	Ns
Pim2	Pim2	370.865813168501	1.02463871775178	0.10474318286051	9.78239050761259	1.3400739862468e-22	2.71773541357126e-21	Ns
Mrpl28	Mrpl28	487.130511212472	-0.338387676048357	0.0958858105518436	-3.5290693596984	0.000417023816242313	0.00114198406136833	Ns
Cep68	Cep68	334.091583074701	-0.104413429731412	0.105329644021224	-0.991301458403981	0.321538401080475	0.412636812587124	Ns
Ell	Ell	1331.05552122463	-0.761378185149662	0.0868940292408607	-8.76214616586837	1.91567653851783e-18	2.80861342378917e-17	Ns
Gfi1b	Gfi1b	28.1581458375629	-0.660029684531103	0.331042721486365	-1.99379005092637	0.0461750033020333	0.0780943212899854	Ns
Dipk1a	Dipk1a	241.596008025419	-0.829890493247807	0.121130048877849	-6.85123551865062	7.32148604024123e-12	5.87789096513435e-11	Ns
Arl2bp	Arl2bp	788.911516624408	0.432264742238521	0.0750226932571909	5.76178651380379	8.32282306598081e-09	4.69864128569751e-08	Ns
Slc35a3	Slc35a3	696.426816737276	0.0804414558129445	0.0917272588116702	0.876963476888619	0.380506476194755	0.472024284887376	Ns
Arid4a	Arid4a	407.161381033963	0.139990481957505	0.0991838510000133	1.41142414360868	0.15811958811021	0.227721158628103	Ns
Kdelr3	Kdelr3	102.787035777723	-0.153907878869156	0.178997224592893	-0.859833884124186	0.389880618177306	0.481242739497617	Ns
Trp53	Trp53	1374.25052593031	0.444579199462196	0.0719667087971744	6.17756747380467	6.50967580232875e-10	4.19132389462992e-09	Ns
Hhip	Hhip	13.9299595730916	2.82372941492409	0.593343230804677	4.75901513377783	1.94539850848954e-06	8.10246298294336e-06	Up
Akr1b10	Akr1b10	470.107919794	0.137200807029278	0.0962222243437028	1.42587440651134	0.153904598264001	0.222531788397868	Ns
Gnb2	Gnb2	4705.41726382521	-0.0386389487796422	0.0556185194915911	-0.694713723645304	0.487234725831666	0.57506838116257	Ns
Ttyh2	Ttyh2	294.736861137262	-0.308654063537097	0.113383352647151	-2.72221676578596	0.0064845592706696	0.0136850533846746	Ns
Slc26a2	Slc26a2	354.404228211259	0.488002458715998	0.107460707123784	4.54121763924246	5.59302568408159e-06	2.17100406763567e-05	Ns
Tpp2	Tpp2	1031.13681365143	0.317985809402172	0.0866574332903644	3.66945797178982	0.000243065293403548	0.000695727337229087	Ns
Ppif	Ppif	620.024990460089	0.338522364413666	0.0905706694182073	3.73765995755811	0.00018574092047338	0.000544226039574785	Ns
Ccdc130	Ccdc130	190.856450673048	0.290531341516331	0.133630049524414	2.17414677724303	0.0296941139292402	0.0529842397685905	Ns
Fam171b	Fam171b	25.0842895165866	-1.13152583290334	0.362687806083204	-3.11983423187864	0.00180952841724259	0.00434503306623784	Ns
G3bp2	G3bp2	2456.37558995618	0.17682918083881	0.0621344027073776	2.84591423002147	0.00442841209504093	0.00971929585188	Ns
Fads3	Fads3	52.3773182442685	-0.0586114050997975	0.258224761197893	-0.226978252696999	0.820440652696147	0.865731475528992	Ns
Paics	Paics	1294.62732470122	-0.314174681258054	0.0757233460605101	-4.14898043473936	3.33959349338676e-05	0.000112750022785717	Ns
Ammecr1	Ammecr1	227.610504885751	-0.129399205028235	0.140179948829897	-0.923093538757507	0.355958461486199	0.447755211107235	Ns
Nono	Nono	2944.87976604557	-0.124803070076805	0.0541351373364311	-2.30539860462895	0.0211442595822567	0.0392881605422268	Ns
BC034090	BC034090	20.1710736611425	0.423630074955845	0.401986109774781	1.05384256981713	0.291954999950311	0.380886266325404	Ns
Carf	Carf	63.5214995929124	-0.681531691169076	0.225409343689632	-3.02352901620388	0.00249845068182881	0.0058379093510978	Ns
Prkra	Prkra	424.27196271224	-0.585479997110917	0.100086999006999	-5.84971078081754	4.92428498833604e-09	2.8618872465911e-08	Ns
Klf3	Klf3	491.949825728261	-0.195142827493546	0.0958071215576901	-2.03683008445298	0.0416670723847953	0.0712884170534101	Ns
Tmed2	Tmed2	5681.38898343924	-0.0705915587234433	0.0518554304130333	-1.36131468124312	0.173414265388238	0.2460347913936	Ns
Msx3	Msx3	84.4394815545856	1.72193109369749	0.219406428004884	7.84813421081337	4.22272189801045e-15	4.73115549708755e-14	Up
Fgfbp3	Fgfbp3	434.604724235107	0.881114899178374	0.0992995330303608	8.87330355228331	7.10074420701054e-19	1.0833520748861e-17	Ns
Slc35d2	Slc35d2	235.182242237244	-0.318067958565006	0.125947588471162	-2.52539935401648	0.0115566878882823	0.0229771825290341	Ns
Actl6a	Actl6a	393.330585624145	0.371293460711153	0.100449539244439	3.69631820617545	0.000218748768813178	0.00063234527384013	Ns
Sobp	Sobp	45.7239546861369	0.275886718815618	0.270687394363771	1.01920785585183	0.308104297897769	0.39807348854916	Ns
Cox4i1	Cox4i1	6338.92051196406	-0.113353631811926	0.0501848968105081	-2.25872003363752	0.023900805483525	0.0438294386631561	Ns
Htra4	Htra4	127.924034460656	1.66465501219687	0.183468835100414	9.07323040060611	1.15539631148176e-19	1.88111447020408e-18	Up
Tgfbi	Tgfbi	1033.6081299598	-0.166624645481602	0.0784574866051943	-2.12375711600442	0.0336904586344923	0.059109363822777	Ns
Ogg1	Ogg1	149.269464796442	0.0675112931478669	0.1498857425504	0.450418378687124	0.652408795386508	0.726914992563759	Ns
Cip2a	Cip2a	32.5306492080261	0.103729437701362	0.321446642410305	0.322695663963285	0.746925736277315	0.807256753876541	Ns
Dusp23	Dusp23	200.891806163501	-0.229194816168081	0.137955562960749	-1.661366973895	0.0966397665127963	0.149360531329721	Ns
Slc30a5	Slc30a5	721.389235429178	-0.107971777750802	0.0794467578108381	-1.35904573988886	0.174132095095949	0.246935576032253	Ns
Eif3d	Eif3d	2224.34017142513	-0.0749599414051059	0.0632029472206864	-1.18601971429224	0.235614514181281	0.31818892802602	Ns
Xrcc6	Xrcc6	180.322177011032	-0.236313126299133	0.145029382529065	-1.62941551689896	0.103225086141626	0.158131226776764	Ns
Lpl	Lpl	27443.2161149081	-0.707776560750384	0.0576928686258951	-12.2680077730214	1.34522615164834e-34	6.04624618970591e-33	Ns
Hsp90aa1	Hsp90aa1	7336.25007352738	0.676295612986341	0.0627437293858855	10.7786964467317	4.33992239013308e-27	1.19718096074737e-25	Ns
Zfp738	Zfp738	169.641719185548	-0.140155040105209	0.142786856573121	-0.981568216213479	0.32631261221772	0.417108281412812	Ns
Rnf19a	Rnf19a	617.716228337001	0.183559787282109	0.0875855466163555	2.09577715015175	0.0361019642421749	0.0627632864013079	Ns
Pik3r4	Pik3r4	823.699862359772	0.227086665356341	0.0792357864825452	2.86596089263739	0.0041574560097619	0.0091852240291589	Ns
B4galt3	B4galt3	333.670640834924	-0.589967597738656	0.112507191851001	-5.24382119962589	1.57284626611919e-07	7.54719842699649e-07	Ns
Etv4	Etv4	26.9250495195689	1.73869291866461	0.369319990751076	4.70782238223466	2.50377114364428e-06	1.0248382518693e-05	Up
Tbl1xr1	Tbl1xr1	731.967257796885	-0.306721490692633	0.0806983364050457	-3.80084031910049	0.00014420621330483	0.000431987784117737	Ns
Malsu1	Malsu1	381.968171804262	-0.361530884537863	0.112356806327225	-3.21770346057139	0.00129221340919328	0.00320124628568184	Ns
Ift88	Ift88	74.7293015439008	0.0904024150719921	0.206062345839933	0.438713898473309	0.660868855120677	0.734354550346043	Ns
Cep57	Cep57	253.734898954524	0.0392551568003472	0.1181834756524	0.332154360697632	0.739772704028744	0.801535186857652	Ns
Taok2	Taok2	923.21211534363	0.0474097943611842	0.0736434577242331	0.643774692637545	0.519721546762376	0.606281042775911	Ns
Dynll1	Dynll1	1690.70140955906	0.618577522207367	0.0800743650163254	7.72503812026798	1.11819874988123e-14	1.20082579772762e-13	Ns
Fam43a	Fam43a	544.802706112158	1.16892329744214	0.0900277977276639	12.9840263445981	1.50742972014061e-38	8.2773534774325e-37	Ns
Tmem126b	Tmem126b	325.58682490228	-0.439879169760466	0.116087717858928	-3.7891964617223	0.000151135356170171	0.000450849118125314	Ns
D630039A03Rik	D630039A03Rik	113.089585606201	0.417007159217665	0.180009254382917	2.31658733684105	0.0205262218371674	0.0382619292884653	Ns
Cdkn1b	Cdkn1b	796.731153922643	-0.0926184250918269	0.0886556254944753	-1.04469879463654	0.296162202109229	0.385255055083151	Ns
Zfp658	Zfp658	176.397734680375	0.832958581118723	0.146149432028551	5.69936242349544	1.20256326227939e-08	6.68530990267162e-08	Ns
Nufip1	Nufip1	483.85476009797	-0.417123972146671	0.093982409962038	-4.43831959954164	9.06639278038248e-06	3.379502989319e-05	Ns
Xrcc2	Xrcc2	37.8025681693074	-0.166999864895789	0.285995923632929	-0.583923934210092	0.559271489615355	0.64351877143544	Ns
Rexo5	Rexo5	82.828449597134	-0.336194590948186	0.196975838134171	-1.70678086273295	0.0878627907289583	0.137604028908355	Ns
Gnl3	Gnl3	417.179347560257	0.366458001786198	0.102900640466919	3.56128008653171	0.000369051141605048	0.00101924658112085	Ns
Hdac6	Hdac6	308.802645997879	-0.213613818533231	0.108753097672997	-1.96420904878988	0.0495058538756459	0.0828966692989635	Ns
Rps6	Rps6	272.066947409059	-0.312310154922084	0.120535283767763	-2.59102683595799	0.00956900292334953	0.0193793950992888	Ns
Ppp3cb	Ppp3cb	596.84083163971	-0.0781391979857018	0.0836949099651679	-0.933619476001847	0.350500215271222	0.442326836258962	Ns
Araf	Araf	1158.20811458736	0.00882745862395331	0.0685760673418897	0.128725063511495	0.897575202588123	0.926629383941853	Ns
Arhgap27	Arhgap27	731.071866289375	-0.0787101962640075	0.0785930268589282	-1.00149083716154	0.316589567769508	0.407363673969807	Ns
Bysl	Bysl	303.430344627915	0.359222380081596	0.111356641626129	3.22587296847237	0.00125589084920741	0.00311789835266016	Ns
Med7	Med7	326.867513563464	0.587138478807496	0.110379323699143	5.31927954557717	1.04178961656972e-07	5.14967003247904e-07	Ns
Oxct1	Oxct1	1302.32491293812	-0.945151830391205	0.0706369534908785	-13.3804161091581	7.87055139403395e-41	4.89952346406146e-39	Ns
Hsf4	Hsf4	105.039751787712	-0.3090894104429	0.188497656901521	-1.63975200288235	0.101056741539033	0.15519809079893	Ns
Rmi2	Rmi2	23.0858869204445	0.0852299031305909	0.363010411526515	0.234786387454249	0.814374533691072	0.86081303429563	Ns
Zcwpw1	Zcwpw1	35.9214502953062	-0.0500233014863694	0.292710691777993	-0.170896734869903	0.864304964091935	0.901688680817131	Ns
Hebp1	Hebp1	190.415715286596	-1.32767950036608	0.141668410498342	-9.37173993620557	7.13465319728077e-21	1.27579873839548e-19	Ns
Acbd6	Acbd6	457.086049917605	-0.978303413662476	0.095403261288919	-10.2544022127271	1.13073469472469e-24	2.69731200436273e-23	Ns
Ncoa3	Ncoa3	1397.98113864441	-0.209483991658631	0.0672585421325896	-3.11460797419109	0.00184189529534115	0.00440911024739181	Ns
Ccnb1	Ccnb1	33.0465939767277	0.0571232218437096	0.301833613385856	0.189254010522296	0.849893738169376	0.890113630771903	Ns
Homez	Homez	262.753013174708	0.420241314763503	0.117705838772574	3.57026736435289	0.00035661704751768	0.000988894485505792	Ns
Grk4	Grk4	93.9069759947455	0.152915643720559	0.182387592291226	0.83841034249957	0.401800282776082	0.493496211415527	Ns
Psg16	Psg16	359.006698779027	-0.366646217537592	0.101304689220959	-3.6192423110631	0.000295466873888816	0.000832614349779643	Ns
Lrrc8a	Lrrc8a	322.175999864695	0.289885361480397	0.10571381598907	2.74217100923089	0.00610345565983864	0.0129748588999601	Ns
Stk16	Stk16	477.250084700403	0.146410353582168	0.0955733135249912	1.53191668450297	0.125542995734042	0.186861784086432	Ns
Hebp2	Hebp2	360.000694986789	0.0607889113279261	0.105134787293257	0.578199784229031	0.563129244447057	0.64725390349607	Ns
Ccndbp1	Ccndbp1	836.728767048548	0.305674196118401	0.079129168439962	3.86297748535455	0.000112013335118119	0.000344546351587099	Ns
Rcn1	Rcn1	115.933676347821	-0.624824009914634	0.173759471540504	-3.59591338748394	0.000323255347915451	0.00090435364217346	Ns
Gak	Gak	2837.98842364641	0.112298037328959	0.0537121343239384	2.09073868954244	0.0365514947600888	0.0635068582839095	Ns
Tox3	Tox3	45.9509073003607	0.736191136834836	0.279999707420058	2.62925680750943	0.00855717125825155	0.0175469492015688	Ns
Ccl17	Ccl17	49382.9229506696	0.278630574105008	0.129320693287902	2.15457068022906	0.0311954454666163	0.0552180359597443	Ns
Prelid3b	Prelid3b	1028.79424103547	0.17716283284423	0.069892270476987	2.53479864991027	0.0112511975625761	0.0224426303677087	Ns
Nt5c2	Nt5c2	420.011697945716	0.653764849692793	0.205897350840139	3.1751979664876	0.00149734309629573	0.00365420775345464	Ns
Enkd1	Enkd1	57.8531248199641	-0.22817044051859	0.233409478339929	-0.977554305598039	0.328294806531182	0.419077967670893	Ns
Stip1	Stip1	1608.11894530052	0.0759076927808233	0.0631335638891404	1.20233498799646	0.22923376634722	0.311072632652466	Ns
Plagl2	Plagl2	2237.34433646104	0.288249897224889	0.0588603356315712	4.89718405666514	9.72197687882181e-07	4.185411717691e-06	Ns
Psmc4	Psmc4	1630.46993242846	0.390260472819742	0.0739708643079736	5.27586741713487	1.32129593362197e-07	6.42221543352541e-07	Ns
Gpr183	Gpr183	16.6506904190011	1.67811335595925	0.461578125787509	3.63559983068129	0.00027733456510084	0.000786276588489742	Up
Rps13	Rps13	6025.32212335338	-0.424795163382671	0.051946278516959	-8.17758606603526	2.89586582479385e-16	3.59773469225455e-15	Ns
Dcp1b	Dcp1b	93.8059960682578	-0.030884764170907	0.185895840430147	-0.166140157302295	0.868046652326977	0.904325315888522	Ns
Eif3e	Eif3e	3138.84902190805	-0.701422967520813	0.0535507467919128	-13.0982854496203	3.36779750377551e-39	1.92179072262014e-37	Ns
Rac1	Rac1	5519.8639730671	0.00374248870856463	0.0507681135315891	0.0737173089213955	0.941235325734575	0.958443004450332	Ns
Dnajc27	Dnajc27	63.9756057978061	0.226572548040054	0.224459758634079	1.00941277589725	0.312776713830648	0.40334925509057	Ns
Gosr2	Gosr2	2898.87958462347	0.0356533171526554	0.0553367745246737	0.64429698801397	0.519382868410664	0.605946679812442	Ns
Bmpr2	Bmpr2	1077.58670712682	-0.309657327565784	0.0727894926812011	-4.25414872613555	2.09845797874176e-05	7.34334589895486e-05	Ns
Fbxo10	Fbxo10	59.4958682155027	-0.905227554663119	0.232201480294003	-3.89845729457435	9.68074691152001e-05	0.00030099779593217	Ns
Dcaf13	Dcaf13	439.986768988964	-0.769175760451509	0.0996249845609825	-7.720711464509	1.1568215609472e-14	1.24115758442271e-13	Ns
Atxn7l2	Atxn7l2	57.5721670090755	0.155529448380792	0.230421647939893	0.674977589003979	0.499690003527275	0.586483960403474	Ns
Ints9	Ints9	416.325129691226	-0.294045028132091	0.0980446986574242	-2.99909155883591	0.00270785919153853	0.00626966669089211	Ns
Adap2	Adap2	401.882987269251	-0.444939068355101	0.114291045614453	-3.89303524141382	9.89977643724842e-05	0.000307233531074404	Ns
Fam189b	Fam189b	73.398361817059	-0.109692801428119	0.204643487153285	-0.536019019974748	0.591945405398389	0.673640051471156	Ns
Rdh14	Rdh14	163.150971471483	0.313331639164343	0.153030894539649	2.04750576742634	0.0406084511708326	0.0697746096058541	Ns
Ypel5	Ypel5	1353.03970449224	-0.0543983706691179	0.0665307826315717	-0.817642127710422	0.413561564859939	0.503901002358651	Ns
Srp9	Srp9	1088.27323474334	0.0970714383850072	0.0871013022393294	1.11446598258982	0.265079330205684	0.35173697514241	Ns
Wdr37	Wdr37	704.865895699289	0.197071797049794	0.0824010750750571	2.3916168189588	0.0167743448558604	0.0319538780014843	Ns
Rbm5	Rbm5	1243.18249605359	0.331327502939729	0.0774180996859097	4.27971629740263	1.87131697372738e-05	6.59521673967921e-05	Ns
Usp18	Usp18	1838.05577192791	1.36433953135351	0.076431242554739	17.8505475738718	2.86216306150491e-71	6.79968167326095e-69	Ns
Rtkn	Rtkn	171.500024383096	-0.376004253429595	0.139614327521301	-2.69316380421077	0.00707774863016098	0.0147894582307851	Ns
Pmel	Pmel	34.6753774033022	0.568869751232702	0.296664751041636	1.91755086923982	0.055167984943722	0.0914569229179532	Ns
Dctn4	Dctn4	1705.07905116672	-0.0885906893143518	0.0658045691619168	-1.34626957432649	0.178215594391029	0.251833908024517	Ns
Ribc1	Ribc1	29.3856937255892	0.557539594399225	0.329867815098639	1.6901909458263	0.090991430004891	0.14191200920243	Ns
BC005537	BC005537	2438.04923723786	-0.00595413761744377	0.0610384681355529	-0.0975472976192808	0.922291775225932	0.945644472440168	Ns
B3gntl1	B3gntl1	178.184422712527	-0.110612020420859	0.150115623840553	-0.736845490102662	0.4612163159503	0.550048062081492	Ns
Cdca7l	Cdca7l	121.101614787366	-0.969941655550045	0.171616530325602	-5.65179620931508	1.5877977535229e-08	8.71865738149058e-08	Ns
Hipk3	Hipk3	1762.91705796398	0.578303094627318	0.0646784410419638	8.94120336407167	3.84955213781778e-19	6.02320382208828e-18	Ns
Mea1	Mea1	899.694595625096	0.421543461237061	0.0731701252597764	5.76114171925294	8.35468516294039e-09	4.7143427039161e-08	Ns
Pigm	Pigm	596.910150733786	0.125590915353083	0.0829091799373254	1.51480108050788	0.129822786773251	0.192224250932004	Ns
Bbs9	Bbs9	92.8982907715584	-2.76928975376904	0.235986433336029	-11.7349532115931	8.43729699885963e-32	3.19930209653827e-30	Down
S1pr3	S1pr3	2928.06053840511	0.049247290056953	0.0553392113556906	0.889916730840597	0.373510599506252	0.464980952716531	Ns
Slc6a6	Slc6a6	6923.71524095528	-0.366136658402551	0.0505230968103708	-7.24691639106719	4.26366973225383e-13	3.9454196624139e-12	Ns
Gm21451	Gm21451	36.3829798723152	0.401242570661556	0.293400242896457	1.36756045837071	0.171449700710371	0.24375256057272	Ns
Mief1	Mief1	791.591568347344	-0.0173475420561782	0.0807420446509269	-0.21485140896762	0.829883170140909	0.874110566739986	Ns
Cnga3	Cnga3	42.389488850962	0.947371670551806	0.276753927571969	3.42315528767137	0.000618987050592446	0.00163652697159815	Ns
Kif13a	Kif13a	561.226670053313	-0.974603376129242	0.0935871306964887	-10.4138610605551	2.14347787050297e-25	5.38808420591069e-24	Ns
Zfp963	Zfp963	48.6066507974841	0.730772447848652	0.258754033369185	2.82419732103655	0.004739919391511	0.0103619533589821	Ns
Mr1	Mr1	770.904955083394	-0.795559444748836	0.10726089704757	-7.41705007740153	1.19757675658361e-13	1.16563470095233e-12	Ns
Mis18a	Mis18a	150.026940550512	0.0673950701243497	0.152529953181139	0.441848100774762	0.658599128641472	0.732398973683165	Ns
Ssbp1	Ssbp1	313.070201510551	0.15902334158081	0.107983695256772	1.47266067532392	0.140842555222377	0.20623247614386	Ns
Lgals8	Lgals8	1173.74788783809	0.246241226066667	0.0702900147547034	3.50321773193525	0.000459673555874543	0.00124843522466557	Ns
F7	F7	1328.97299898796	-0.748771337621768	0.0747018803260313	-10.0234603781566	1.20218590088126e-23	2.63552656726154e-22	Ns
Hamp	Hamp	5336.62027051631	0.94614285174517	0.0740624004996013	12.7749417432164	2.2631709454048e-37	1.17091435446477e-35	Ns
BC004004	BC004004	931.737506136995	-0.23918925609634	0.0742209186010314	-3.22266633995845	0.00127003400232447	0.00315166613111472	Ns
Coq10a	Coq10a	518.447776099599	0.0609383974206235	0.0885651086730197	0.688063260280147	0.491412945308116	0.578767512781443	Ns
Tnfrsf14	Tnfrsf14	753.001199869319	-0.47870888566932	0.0935409749917146	-5.11763840083687	3.09385024899567e-07	1.42466419100311e-06	Ns
Cdt1	Cdt1	175.593478024359	0.28594334765548	0.140689630233519	2.03244082155072	0.0421090490303547	0.0719494260622866	Ns
S100a10	S100a10	8255.08908620143	0.0816804605494769	0.0604434172941075	1.35135411275695	0.176582025557539	0.24985916610129	Ns
B3galnt2	B3galnt2	249.963186537711	0.0158524738805958	0.120527623753474	0.131525648535312	0.895359498214945	0.925408853655347	Ns
Zfp87	Zfp87	241.865638879015	-0.104922871651603	0.118909525510413	-0.882375665037997	0.377573690943519	0.468985844672802	Ns
LOC115489127	LOC115489127	236.250302342458	0.33889811536852	0.122563307585205	2.76508624029196	0.00569077484902105	0.0122180579154286	Ns
Rrnad1	Rrnad1	167.803923326166	0.217620999200105	0.140449727819045	1.54945831921075	0.121271583733319	0.181319145547858	Ns
Arid4b	Arid4b	402.889607227505	-0.0532298440604655	0.0994526832413806	-0.53522783222723	0.592492322749258	0.673949885589614	Ns
Rad51d	Rad51d	846.184112456877	-0.232139910927665	0.0836454893643934	-2.7752830749351	0.0055153679058572	0.0118699200946725	Ns
Elf4	Elf4	2507.57323446185	-0.296601882811738	0.0625911598634974	-4.73871843018384	2.15074109419378e-06	8.89721999911506e-06	Ns
Agl	Agl	854.775580872457	-0.634073714575032	0.0791675449831976	-8.00926332513667	1.15397586279979e-15	1.37356165836936e-14	Ns
Orai3	Orai3	765.065336786441	0.422937382814884	0.0776352097123824	5.4477521781902	5.10103635034503e-08	2.61475843920592e-07	Ns
Dip2b	Dip2b	1367.14364596932	-0.308440123132817	0.067507683915311	-4.56896319417147	4.90142838404086e-06	1.91854498381371e-05	Ns
Gm2026	Gm2026	124.633383769837	-0.603547461289937	0.172090386327921	-3.50715385192912	0.000452927196826104	0.00123161072138581	Ns
Slc39a9	Slc39a9	837.198110480695	-0.00485116681947631	0.0765348414552099	-0.0633850770085587	0.949459870176912	0.963614851676499	Ns
Mapk14	Mapk14	1388.34142853712	0.0708983534072487	0.0647043958631342	1.09572699754768	0.273198264275343	0.360455740046387	Ns
Bend6	Bend6	26.7402047809133	1.15776304105299	0.348245845733028	3.32455664651503	0.000885592407841329	0.00226625219162034	Ns
Mkrn1	Mkrn1	2942.34550366627	-0.34820595044517	0.0580371808080588	-5.99970476851315	1.97676605325877e-09	1.20164666454232e-08	Ns
Ccnl2	Ccnl2	1580.93354178521	0.228165425394498	0.0695225541902488	3.2818907195228	0.00103113558514779	0.00260548064829724	Ns
Esyt3	Esyt3	129.705710332465	-0.653455340202534	0.180451140119159	-3.62123143013134	0.000293204079999564	0.000827038695244712	Ns
Ddi2	Ddi2	843.054528546122	-0.0605174085887853	0.0830338158150838	-0.728828465785043	0.466106596675003	0.555084081012144	Ns
Epha2	Epha2	211.724263457478	1.41521688044542	0.139063454873758	10.1767706097202	2.51778661696857e-24	5.81538770002601e-23	Ns
Vti1a	Vti1a	326.04304054555	-0.544839678664241	0.106296618146272	-5.12565393110155	2.96506799041549e-07	1.36969668557249e-06	Ns
Fam104a	Fam104a	1144.72439032833	-0.360050020147597	0.0746715052323753	-4.82178602168436	1.42278524837362e-06	6.00748751407955e-06	Ns
Bspry	Bspry	30.8599455361682	-0.74036165134926	0.315465553499451	-2.34688587434174	0.0189310523480144	0.0355905007078868	Ns
Vamp3	Vamp3	1263.41009498308	0.0123619938719005	0.0670929373637142	0.184251790987858	0.853815931572694	0.893337163955699	Ns
Ttll4	Ttll4	265.668580657876	0.279983495240766	0.123727177879496	2.26291021939784	0.0236412243043091	0.0434271556572633	Ns
Zfp120	Zfp120	411.502052317162	-0.47228120158278	0.108745646290129	-4.34298951447446	1.40556845106123e-05	5.07985791332003e-05	Ns
Fbxo46	Fbxo46	282.102187298178	0.458902239399182	0.119856384953926	3.82876756691427	0.00012878656486084	0.000391437180560064	Ns
Slx4ip	Slx4ip	172.703087339272	-0.48786627053805	0.142083383334299	-3.43366169279754	0.000595486917557147	0.00157905767819652	Ns
Hmgxb4	Hmgxb4	344.248124710971	-0.288001636953617	0.10655170882666	-2.70292837275978	0.0068731555758816	0.0143955386935656	Ns
Nav2	Nav2	20.9994808924661	-2.64638733125664	0.468516156913744	-5.64844411917229	1.61906462159093e-08	8.87778203482806e-08	Down
Usp45	Usp45	364.814050047621	-0.384097444391898	0.111253500867193	-3.45245265450484	0.000555514955458702	0.00148353971013874	Ns
Ric8b	Ric8b	155.456710306181	-0.180642383872532	0.14689208508993	-1.22976254140541	0.218786039156132	0.299106081246804	Ns
Ints2	Ints2	302.910365673478	-0.0539388957594412	0.110277033799681	-0.489121750022961	0.624755503909356	0.702471007496668	Ns
Utrn	Utrn	684.244522886301	-1.17633276212168	0.0944562809153008	-12.4537272770299	1.33463589915223e-35	6.3936199596836e-34	Ns
Rbm34	Rbm34	278.864841411797	0.398072276599104	0.11685262258655	3.40661824944718	0.000657730519261586	0.00173148823489917	Ns
Mgst2	Mgst2	253.599340583256	-1.25662973128536	0.126100140148869	-9.96533175777469	2.16151001014269e-23	4.67697732863773e-22	Ns
Ppbp	Ppbp	81.5208384427002	-0.190166879668388	0.208521685089324	-0.91197651499376	0.361781080577108	0.453580350996028	Ns
Yaf2	Yaf2	286.598526061243	-0.284679169680166	0.111078777946554	-2.56285831499822	0.0103814403959403	0.0208434542340706	Ns
Tarbp1	Tarbp1	37.2368354693211	-0.374520788398495	0.28983883703708	-1.29216909723724	0.196298591064302	0.273273367445532	Ns
Gpx7	Gpx7	22.0809958322326	0.0485003429394031	0.372473278107979	0.130211603865293	0.896399014186566	0.926009928258114	Ns
Trim6	Trim6	244.772179542638	-0.11862363865722	0.126719511035645	-0.936111871705786	0.349215591258174	0.441248094848193	Ns
Nagpa	Nagpa	522.597836204575	-0.364761821433003	0.0910590222824461	-4.00577353336375	6.18148532006794e-05	0.00019878085804119	Ns
Ilvbl	Ilvbl	651.989310141953	0.148519269729503	0.084382288495805	1.76007634276104	0.0783948633215606	0.124675425225992	Ns
Timeless	Timeless	41.6981431938209	1.09856041200888	0.280464206877049	3.91693622598507	8.96814610138934e-05	0.000280263594003418	Ns
Tpm4	Tpm4	7288.28350981138	0.31832848297593	0.0689794479846659	4.61483082680938	3.93415640944655e-06	1.56039232580468e-05	Ns
Tmem60	Tmem60	275.005671321292	-0.251490157930621	0.115351392235094	-2.18020912498453	0.0292419635240125	0.0522976950964864	Ns
Phlpp1	Phlpp1	340.727100619035	-0.363177352280593	0.110965371848942	-3.27288906646469	0.0010645424960941	0.00268348618385262	Ns
Fam72a	Fam72a	29.5433067908003	0.570512566910814	0.332549927357155	1.71556966331281	0.0862408349174846	0.135409975623744	Ns
Atp5g1	Atp5g1	1646.46868618305	-0.255211395084795	0.0653079022039336	-3.90781798943503	9.31334224300781e-05	0.000290349804635388	Ns
Sptssa	Sptssa	825.997098221566	0.102462271440113	0.0805996682076611	1.27124929566861	0.203639974395828	0.281674541580542	Ns
F2rl2	F2rl2	80.0320428428116	0.806017060523099	0.246820869209378	3.26559525985363	0.00109234257388404	0.00274464923431558	Ns
Slc28a2	Slc28a2	718.714483923935	0.717604227610925	0.0854245834576213	8.40044163594809	4.44802578416529e-17	5.8507873619738e-16	Ns
Myof	Myof	4181.22783934996	-0.38840360264109	0.0608898371259417	-6.3787919458174	1.78490322492505e-10	1.23654381039835e-09	Ns
Pogz	Pogz	333.47174635237	0.161951201546175	0.103557694035859	1.56387415782063	0.11784712444483	0.177039132040444	Ns
Fbxo4	Fbxo4	305.596439265911	0.36851761854167	0.113053438962244	3.25967632585456	0.00111539424373901	0.00279532925540707	Ns
Slc25a44	Slc25a44	667.670163363119	-0.0273190589370012	0.0795834484269737	-0.343275636793615	0.731391107519694	0.794639765068193	Ns
Lpcat2	Lpcat2	207.645277638138	0.711231248367947	0.141967341515812	5.0098229689589	5.44801270252545e-07	2.43176057784121e-06	Ns
Mknk2	Mknk2	11495.6834525344	-0.110100330774347	0.0556406005891339	-1.97877682139629	0.0478411392546749	0.0804795812230738	Ns
Iqcg	Iqcg	39.2748330705693	0.226593756363383	0.281404259667061	0.805225040415071	0.420689829055807	0.510662179357524	Ns
Fzr1	Fzr1	906.662616150491	0.0675772271032104	0.0781794001321362	0.864386615770824	0.387375542865231	0.478759814682467	Ns
Nsmaf	Nsmaf	609.853714980422	-0.101510739970063	0.0853138361915791	-1.18985084367924	0.234105021798249	0.316627925961824	Ns
Mb21d2	Mb21d2	54.3689780894609	-0.244584094497075	0.236736378654187	-1.03314959824722	0.30153389550913	0.391147323113637	Ns
Thg1l	Thg1l	78.0309055301853	0.998875424057125	0.21714287567341	4.60008379717447	4.2232101830262e-06	1.66821817918589e-05	Ns
Mta2	Mta2	3264.2533778263	0.178242845438228	0.0552186736903954	3.22794506868483	0.00124682914330726	0.00309672243593767	Ns
Dnah2	Dnah2	35.6365674274584	1.09169868983658	0.321115803270514	3.39970402801045	0.00067458830318566	0.00177146005806097	Ns
Nemp1	Nemp1	158.947142381442	-0.423125701033561	0.154944015075794	-2.73082958916858	0.00631751286073577	0.0133713031294227	Ns
Tshz1	Tshz1	277.291722942016	-0.207034096873513	0.114676018169029	-1.80538267877727	0.0710148197458841	0.114324922785484	Ns
Timmdc1	Timmdc1	400.97627788262	-0.301520433107788	0.0996907677809925	-3.02455723653558	0.00248997352304511	0.00581926958076052	Ns
Slc44a2	Slc44a2	1183.19047291546	-0.624130552319223	0.0776223314124339	-8.04060559586913	8.93955563597425e-16	1.07394599750646e-14	Ns
Tab3	Tab3	255.642148837371	-0.114232326083073	0.124147403758404	-0.920134635319268	0.357502406856948	0.449426277187535	Ns
Tnfrsf18	Tnfrsf18	1525.37850149339	0.344052508028465	0.068169868877958	5.04698796831206	4.48829603482139e-07	2.02748366865952e-06	Ns
Aoc2	Aoc2	68.9940156351978	0.615427669946179	0.22683171069628	2.71314653518712	0.00666476276336713	0.0140170737720608	Ns
Golph3	Golph3	2467.83384402159	0.0184067853483448	0.0597418653719466	0.30810529992236	0.75800220852486	0.815894933836144	Ns
Sumo2	Sumo2	2405.99397020523	0.108821354078934	0.063019563954145	1.72678684603587	0.0842059517248974	0.132698183840467	Ns
Pex14	Pex14	343.10975954653	-0.550572495317899	0.109723252625005	-5.01782878420091	5.22587177644851e-07	2.33888401959389e-06	Ns
Ung	Ung	28.9767552673698	-0.625557487141969	0.324714738666411	-1.92648319479154	0.054044068231529	0.0898496141507039	Ns
Snx8	Snx8	951.111971083741	0.00478373224884895	0.0818104446008503	0.0584733681889713	0.953371575294879	0.967046347392859	Ns
Kat7	Kat7	1441.68155231224	-0.219431919414646	0.0642006201522418	-3.4179096540547	0.000631040501973217	0.00166725884781439	Ns
Bcl2	Bcl2	82.3740231951656	-0.612477955011469	0.199473763938728	-3.07046873191606	0.00213723063391508	0.00505475453258949	Ns
Pycr2	Pycr2	533.676349344276	0.333066953179396	0.0910999019422541	3.65606269686787	0.000256118739177114	0.000729860034947561	Ns
LOC115488503	LOC115488503	29.8505797435194	-0.627096224583276	0.336306168459495	-1.86465870505971	0.0622292585304795	0.101643742838996	Ns
Acod1	Acod1	9489.16524442319	0.288874525241851	0.218200184433217	1.32389679684375	0.18553732218749	0.260253038629302	Ns
Sgsh	Sgsh	436.259242536934	0.215566438982007	0.0997074376672071	2.16198955690249	0.0306189811538271	0.0544010316867676	Ns
Rnf4	Rnf4	2027.40655222363	0.0457838657120967	0.0592571391896165	0.772630375651333	0.439741162290701	0.528606657396329	Ns
Tmem106c	Tmem106c	566.439144535604	0.0174049540204572	0.0917559544195846	0.18968746094523	0.849554047133994	0.88983792178215	Ns
Rap2a	Rap2a	2156.81344513216	0.365133393247795	0.059259484118688	6.16160263083773	7.20123744036477e-10	4.61614435425514e-09	Ns
Nol4l	Nol4l	285.567690678383	-0.383711951945417	0.114336444587906	-3.35598988868684	0.000790814600000076	0.00204927401088148	Ns
Aplp2	Aplp2	12387.9636405605	0.0838446002246928	0.0464105840697021	1.80658360383421	0.070827227885123	0.114050810498721	Ns
Fdps	Fdps	182.017767586211	-0.0657126979494872	0.134678027832403	-0.487924415044612	0.62560338017793	0.703162011069932	Ns
Ptbp2	Ptbp2	96.3979645244347	0.0359991140222807	0.184634395366598	0.194975123409716	0.845412422508218	0.886217560595963	Ns
Dhfr	Dhfr	34.5370821277327	-0.340777556048128	0.29967324526255	-1.1371637656527	0.255469831285185	0.341437922616629	Ns
Rbm48	Rbm48	112.380695608914	-0.00878130250688702	0.169157404968442	-0.0519120195094341	0.958598797006846	0.970774127529943	Ns
Arrb1	Arrb1	2515.12343369034	-1.12628114772654	0.0633490456806899	-17.7789757623746	1.02841620993489e-70	2.25882888676454e-68	Ns
Pxylp1	Pxylp1	119.129931385431	-0.195522485054581	0.170564466369997	-1.14632601511761	0.251660282568137	0.337004181453547	Ns
Rbm22	Rbm22	650.956955640982	0.121059518119624	0.0813916325107692	1.48737056113976	0.136916967660997	0.201294571929991	Ns
Mrpl39	Mrpl39	1079.18201053588	0.0734162765893935	0.0826981399155112	0.887762126988581	0.374668719182102	0.466173424540279	Ns
Atp6v1f	Atp6v1f	2639.57030478656	0.0924325964775392	0.067351976888844	1.37238134271972	0.169944755114834	0.241937983892843	Ns
Tmem127	Tmem127	3386.61306256377	0.364353311275729	0.0537817702294681	6.77466192951924	1.2469749968743e-11	9.72273003256112e-11	Ns
Arv1	Arv1	147.429491929191	-0.145343022691506	0.159848738384575	-0.90925348651692	0.363216336858142	0.455183698715215	Ns
Ptgfrn	Ptgfrn	189.957243673458	-0.771103889658933	0.14733142868989	-5.23380446735493	1.66056116961259e-07	7.93212662103414e-07	Ns
2700049A03Rik	2700049A03Rik	98.8346886690648	-0.940649862022395	0.191075087875072	-4.92293303372654	8.52566337902553e-07	3.70325549982225e-06	Ns
Mrpl17	Mrpl17	694.907714198584	0.0304260759367267	0.0897679218124154	0.338941520784082	0.734653784749685	0.797101753031138	Ns
Farp2	Farp2	65.9721370558709	0.0345738514762288	0.220897503518361	0.15651535633292	0.875626815808065	0.910592439058575	Ns
Dstyk	Dstyk	513.743678127099	-0.246371218714307	0.0917766027801841	-2.68446653341914	0.00726456559300081	0.0151282304236355	Ns
Picalm	Picalm	3310.58306889369	0.415392331608541	0.0586235667691868	7.08575671016448	1.38286567568707e-12	1.20946200831504e-11	Ns
Nfrkb	Nfrkb	456.530084485467	0.0373436772155799	0.0961849319345777	0.388248725288697	0.69783197809001	0.766393611966017	Ns
Pex5	Pex5	910.133875627804	0.106883958713692	0.0755088980012078	1.41551474783783	0.156917627460139	0.226270048465685	Ns
Dio2	Dio2	191.600605266596	-1.84381402015185	0.147742087548824	-12.4799510467356	9.6045682775165e-36	4.6586158049404e-34	Down
Strn	Strn	718.7421837494	0.126043360164767	0.0806053821333434	1.56370898355468	0.117885927061509	0.177054853189295	Ns
Gm40525	Gm40525	185.809487594875	-0.518105313481813	0.14108115203331	-3.67239213753718	0.000240290583525652	0.000688292982977881	Ns
Tmem201	Tmem201	172.062824032739	-0.150120067232897	0.145451604963861	-1.03209632695491	0.302026994366234	0.391612412721912	Ns
Mttp	Mttp	32.124878136358	0.256528572652342	0.316971139800986	0.809312080631083	0.418335659146896	0.508175457385894	Ns
Zfp41	Zfp41	126.753862286168	-0.159375013354487	0.160835615354335	-0.99091866564113	0.321725297175958	0.412785648013372	Ns
Clasp1	Clasp1	560.917521076597	-0.0963879032720586	0.08705438519928	-1.10721479511242	0.26820107233453	0.354868002164841	Ns
Atp5o	Atp5o	1732.29468128547	-0.110884045874729	0.063328583143741	-1.75093204948307	0.079957615382171	0.126758354986225	Ns
Tmem251	Tmem251	400.050986145018	0.799622064693483	0.107046534659709	7.46985474341048	8.02833936659857e-14	8.00838890887524e-13	Ns
Stmn1	Stmn1	102.991429058144	0.484551693879539	0.181116944875817	2.67535262485668	0.00746506861231429	0.0154903500384939	Ns
Zfp780b	Zfp780b	186.19597309625	-0.0149661149924065	0.138536065490084	-0.108030460800677	0.913971529377338	0.939473957923319	Ns
Naf1	Naf1	113.706044262757	-0.336397429266238	0.167511383803107	-2.00820637755365	0.0446213655911466	0.0758191967371971	Ns
Irgq	Irgq	879.54166790632	0.109227794043232	0.0756957089619272	1.44298528332921	0.149024616947055	0.216254745185822	Ns
Ccdc112	Ccdc112	37.5981784743938	-0.0522078021995763	0.28551204498907	-0.182856741478542	0.854910425828645	0.894080699584157	Ns
Bckdk	Bckdk	634.466675469978	0.263128371397933	0.0807393044468721	3.25898734452284	0.00111810655465392	0.00280096431993226	Ns
Scfd1	Scfd1	343.15958323099	0.248413170149066	0.111354241624891	2.2308370702741	0.0256919234294743	0.0466582965120921	Ns
Rapgef6	Rapgef6	871.18202693138	-0.247338744043765	0.0759107628375609	-3.25828294695229	0.00112088585790546	0.00280667504234834	Ns
Fancf	Fancf	35.7166645515887	0.465958062840324	0.296200537513479	1.57311687126537	0.115691759061459	0.17427164037838	Ns
Rbfox2	Rbfox2	568.744916828535	-0.811171420110051	0.092114054118055	-8.80616348804319	1.2950211899922e-18	1.92779305277483e-17	Ns
Atp6v1h	Atp6v1h	2252.2608967656	-0.0300658064141681	0.0601586007369787	-0.499775693680439	0.617233027263152	0.696241247128911	Ns
Tipin	Tipin	170.869406240104	0.144510503087352	0.143265006987231	1.00869365189946	0.31312157718183	0.403615134533682	Ns
Rasl10b	Rasl10b	378.516624549425	0.596526321691288	0.108290179021638	5.50859114908375	3.61716931852829e-08	1.89417310107907e-07	Ns
Med23	Med23	925.254153536226	0.0707649577312919	0.073160298453732	0.967259008327379	0.333414570146173	0.424694059642368	Ns
Pet100	Pet100	259.482949888659	0.446248026286906	0.124401615262077	3.58715620650741	0.000334304071355215	0.000932574573363543	Ns
Mef2d	Mef2d	1096.79921191538	-0.246878535571146	0.0766504370814125	-3.22083663148496	0.00127816985513072	0.00316982856488639	Ns
Serp1	Serp1	4616.28360231028	0.357736122830237	0.0539579240695191	6.62990893365972	3.35894031968118e-11	2.50169061173439e-10	Ns
Gsta4	Gsta4	22.6088340034148	-2.00805100443071	0.422344533441406	-4.75453295930796	1.98905691903286e-06	8.27245859037569e-06	Down
Fam57a	Fam57a	184.810513020239	-0.118074851576158	0.13647128016622	-0.865199267071757	0.386929427610172	0.478360818480247	Ns
Prdm10	Prdm10	143.80258726359	-0.507980731769544	0.155634268224139	-3.26393883278949	0.00109874883626429	0.00275717508147285	Ns
Psmb2	Psmb2	1465.58334159511	0.0922979810980457	0.0623947811660513	1.4792580304499	0.139071365271961	0.204101079567687	Ns
Tmem115	Tmem115	965.820686832467	-0.0803608776853886	0.074019526880538	-1.08567132312376	0.277624432333405	0.365502030024467	Ns
Paxx	Paxx	91.8519836725831	-0.690543742310952	0.190501914836003	-3.62486509862863	0.000289112324980884	0.000816093673165762	Ns
Uimc1	Uimc1	362.486600618655	-0.467993723741111	0.109859833463007	-4.25991655902789	2.04503233692498e-05	7.16623161774344e-05	Ns
Mettl3	Mettl3	249.645207670894	0.84055011606384	0.121534800281087	6.91612701974915	4.64158257153194e-12	3.84300588301589e-11	Ns
Ccm2	Ccm2	830.731705942074	0.0357514641886062	0.0872182927179384	0.409907865362895	0.681873535411845	0.752958625092894	Ns
LOC102639700	LOC102639700	29.1538176968625	-0.152126390233635	0.319041769457789	-0.476822801265719	0.633488307801118	0.71024534797065	Ns
Prkcsh	Prkcsh	4162.75280572199	0.209896627802048	0.0553119708737612	3.79477759490971	0.000147775862345332	0.000441658231979976	Ns
Rnf169	Rnf169	1232.491834618	0.251240501124385	0.0682755306134374	3.67980298164007	0.000233414217799195	0.000670907385037143	Ns
Rpl18a	Rpl18a	13698.5826588697	-0.203983453971759	0.0519311658572724	-3.92795830026978	8.56700602713884e-05	0.00026852050932128	Ns
Wdr47	Wdr47	276.729075711327	-0.545577629703075	0.118744900595249	-4.59453523450844	4.3371484241424e-06	1.70743134276096e-05	Ns
Zfp619	Zfp619	18.3927022376221	0.18417602516851	0.41407185108204	0.444792430799696	0.656469764897071	0.730522800627448	Ns
LOC105245043	LOC105245043	48.9623016709219	-0.42903369564361	0.257132149309519	-1.66853385232341	0.0952097976139486	0.147444093923636	Ns
M6pr	M6pr	8281.45736630356	-0.213259610835832	0.0517047454179418	-4.12456553285396	3.71435227975058e-05	0.00012442812917576	Ns
Dcaf11	Dcaf11	1773.8106784818	0.284814768224213	0.0599544874346138	4.75051627344545	2.02897964569403e-06	8.42645453283061e-06	Ns
Esf1	Esf1	282.925553686314	0.111867789897316	0.120816785175005	0.92592920541027	0.354482772454948	0.44644963260284	Ns
Pcid2	Pcid2	496.926679436409	-0.221587339869074	0.0911710683063814	-2.43045676644292	0.0150798050230256	0.0290155388881059	Ns
Prkdc	Prkdc	242.834526618794	-0.224145858529655	0.122351955998805	-1.83197609470047	0.0669549822419163	0.108569849321375	Ns
Zfp93	Zfp93	122.721822298694	0.332361971370341	0.165717778232071	2.00559031695985	0.0448999758539373	0.0761814048849562	Ns
Paip2b	Paip2b	357.644831165834	-0.367755235514021	0.10472226758481	-3.51171956065782	0.000445217533556164	0.00121262922511168	Ns
Flad1	Flad1	551.231767216022	-0.0365107535700024	0.087385927114128	-0.417810450443794	0.676085709557153	0.747989520794885	Ns
Rtl8b	Rtl8b	198.664589218785	-0.0088503546654031	0.131750011368341	-0.0671753616829653	0.946442099337923	0.961474166890022	Ns
Blcap	Blcap	1540.614810016	0.385321304921935	0.0650362218061433	5.92471847565932	3.1283285198444e-09	1.86180328729594e-08	Ns
Ankzf1	Ankzf1	226.751742610643	-0.0662573081693349	0.13202452158765	-0.501856074709176	0.61576876535119	0.695128413251862	Ns
Mgarp	Mgarp	83.3309164224072	-0.399150547151386	0.225439448404232	-1.77054437445072	0.0766364990409884	0.122292732739705	Ns
Xxylt1	Xxylt1	313.211744221762	-0.871478938164738	0.118275512713096	-7.36821103687545	1.72932885383096e-13	1.65961394785212e-12	Ns
Cutc	Cutc	82.4651674591468	0.61618043423325	0.204047842075564	3.01978412496547	0.00252954910253434	0.00590464830611636	Ns
Aldh1l1	Aldh1l1	241.194116161756	-0.325507945402432	0.123601256123452	-2.63353266472728	0.00845017071497521	0.0173519910553936	Ns
Fam114a1	Fam114a1	112.899234934837	-1.13522920752578	0.191457132072053	-5.92941717678374	3.04011806546611e-09	1.81208471070614e-08	Ns
Stau2	Stau2	152.839557698093	0.144260655349267	0.158546024111998	0.909897653739712	0.362876487267047	0.454855732559028	Ns
Tmem209	Tmem209	321.984196060684	-0.0309498900251342	0.106777847907532	-0.28985309810642	0.771928624225251	0.825479843339051	Ns
Sh2d1b1	Sh2d1b1	81.6659424755009	0.120960430706982	0.200436930287915	0.603483751887589	0.546186921334355	0.631396420184035	Ns
Pcbd2	Pcbd2	254.473314990486	-0.464296663253646	0.122739445904314	-3.78278278700726	0.000155084743446624	0.000460937036222793	Ns
Rpl23	Rpl23	11355.8010683893	-0.266653109095565	0.0519364505401226	-5.13421896033436	2.8331810219643e-07	1.31137416607103e-06	Ns
Nmnat3	Nmnat3	154.724292739235	-0.961170889645108	0.152462165772323	-6.30432399261899	2.89454440109875e-10	1.94209748548649e-09	Ns
Pdk1	Pdk1	613.839616509291	0.112894025690971	0.085287208125238	1.32369235870865	0.185605237261869	0.260316935778967	Ns
Minpp1	Minpp1	692.523076677712	-0.356694432887114	0.083090787856343	-4.29282766585159	1.76411930880827e-05	6.25528872185106e-05	Ns
Dusp1	Dusp1	4107.46994180949	0.354234589160926	0.0630004940217026	5.62272716526474	1.8796614655064e-08	1.02296115567835e-07	Ns
Tmem150a	Tmem150a	139.526121037757	0.942933813568737	0.15942607610293	5.91455197680431	3.32780141571237e-09	1.97647634083203e-08	Ns
Tbcd	Tbcd	800.441176985703	-0.461302643364992	0.0815794812773117	-5.65464055596154	1.56172752019507e-08	8.58360248469823e-08	Ns
Oaf	Oaf	476.200831425849	-0.318475509496235	0.0920470046758599	-3.45992257562029	0.00054033072533649	0.00144807621253806	Ns
Galnt11	Galnt11	640.887346969203	0.166126534715561	0.0842115765377889	1.97272799709448	0.0485265604167343	0.0815030572516525	Ns
B3galt4	B3galt4	218.924887419243	0.0679124087976139	0.126097813413062	0.538569281730139	0.590184088168136	0.671987137756479	Ns
Mogs	Mogs	922.577117720318	-0.109951653528933	0.0719410959072226	-1.528356666553	0.126424007603653	0.187932814776418	Ns
Grsf1	Grsf1	963.709464658117	-0.198269257765943	0.0766089343531112	-2.58806964801347	0.00965154636783959	0.0195261820069553	Ns
Fos	Fos	833.25952892476	0.00587884695159867	0.0772216617416262	0.0761295058796914	0.939316065953561	0.957357811077134	Ns
Noc2l	Noc2l	1017.19124332534	0.170922879123762	0.0700937517087082	2.43848952234821	0.0147487862477472	0.0284869123461134	Ns
8-Sep	8-Sep	1773.32248689324	-0.408924813437017	0.0656009381424871	-6.23352081564475	4.56066721927782e-10	2.99609069410909e-09	Ns
Pnkp	Pnkp	1066.91481918401	0.141193426742778	0.0723636524241873	1.95116501189187	0.0510374195986369	0.0852592598222518	Ns
Arhgef5	Arhgef5	221.764014850736	0.476694257539204	0.124208133864818	3.83786667351444	0.000124107831947048	0.000378006088879014	Ns
Chpf2	Chpf2	2111.97010154892	-0.0579785457247559	0.0627987923843668	-0.923243003940139	0.355880582801448	0.447755211107235	Ns
Arrdc1	Arrdc1	870.242908071903	-0.0301010918676923	0.079650798997845	-0.377913244392021	0.70549504322646	0.772811498842497	Ns
Itpkb	Itpkb	2197.46543867394	-0.376175935467626	0.0599954599981559	-6.27007336020407	3.60878041244853e-10	2.39508624750931e-09	Ns
Mcph1	Mcph1	116.519397805777	-1.19212793403407	0.175715348721577	-6.78442687396088	1.16548249380354e-11	9.14860533403037e-11	Ns
Mrps27	Mrps27	282.553153825663	-0.230158495291769	0.123829136803659	-1.85867802387014	0.0630727902655922	0.102804585757737	Ns
Mdc1	Mdc1	398.969144635176	0.188180232794404	0.100256784822702	1.87698252170353	0.0605204894311636	0.0992839652576346	Ns
Uxt	Uxt	139.885609976311	0.141239882708768	0.154564244216506	0.913794024127122	0.360825087089066	0.452576752376232	Ns
Zranb3	Zranb3	268.981640768778	-0.518581817126947	0.115039030339117	-4.50787715785025	6.54794664433596e-06	2.50327247575419e-05	Ns
Zfp574	Zfp574	632.479006820643	-0.147630642656382	0.0891345019162669	-1.65626821805844	0.0976675136823769	0.150648936898973	Ns
Gm20594	Gm20594	1277.91132013792	0.930888507814963	0.0828537114215234	11.235326599662	2.73480645068067e-29	8.74612139900376e-28	Ns
Ankrd28	Ankrd28	680.294011202294	-0.139782033482675	0.0837223786127114	-1.66958984920016	0.0950005401233422	0.147178771303677	Ns
Cep57l1	Cep57l1	72.0021275168318	-0.0697357696029755	0.212133814150973	-0.328734812420548	0.742356138904243	0.803735845701664	Ns
H2-T22	H2-T22	8774.12753479261	-0.446622071171442	0.0643835333042991	-6.93689905244171	4.00800006024108e-12	3.33741979265139e-11	Ns
Insl6	Insl6	2116.96545973908	-0.312804565830078	0.0799423059836334	-3.91287894414902	9.12022606971244e-05	0.000284710516700248	Ns
Vps33b	Vps33b	337.57598665042	-0.146996326863643	0.103843248720919	-1.41555978529426	0.156904432561611	0.226270048465685	Ns
Angptl2	Angptl2	544.713074616359	-0.706909468924704	0.0937433543764319	-7.54090221783688	4.6673099521074e-14	4.77855366336695e-13	Ns
Pkmyt1	Pkmyt1	38.3645241547067	0.476507160100967	0.304030651745918	1.56729973561741	0.117044647159894	0.176013013510958	Ns
Det1	Det1	128.629300674114	0.117246551320485	0.15965460249032	0.734376269093738	0.462719445900507	0.551567666968021	Ns
Rnf183	Rnf183	27.3641090768647	0.642426988453741	0.339063193398035	1.89471166721296	0.0581306111893009	0.0957682486349635	Ns
Slc39a3	Slc39a3	511.190289900215	0.00101669840365477	0.0912160367911329	0.0111460488683894	0.991106923832011	0.994334845250845	Ns
Maf1	Maf1	1198.90540648473	0.0501863020147702	0.0665770037332493	0.753808360253777	0.450964303199105	0.539698106131685	Ns
Gnb1l	Gnb1l	78.2341828050351	0.240927854061201	0.198581735657886	1.21324276506611	0.22503701824548	0.306213434178332	Ns
Fabp5	Fabp5	6260.56801210868	0.391062649162597	0.0547590479475397	7.14151658621317	9.23067344748426e-13	8.21515822646516e-12	Ns
Ube2e2	Ube2e2	35.0523763232681	-1.67914412856067	0.319129618013437	-5.26163675754462	1.42778630467091e-07	6.8994854182956e-07	Down
E2f6	E2f6	127.549124919095	-0.133385491784138	0.162137874805239	-0.82266707852414	0.410697341651318	0.501566067369176	Ns
Mtfr2	Mtfr2	87.8970457161297	-0.466473514779496	0.195831674447943	-2.38201259369559	0.0172183085948503	0.0326766107519811	Ns
Zswim9	Zswim9	55.1145255134291	0.361570999972578	0.247685116518965	1.45980107748982	0.144344752356953	0.210724512438837	Ns
Scyl2	Scyl2	1251.84649265091	-0.0616201894143152	0.0672892901490195	-0.915750326357294	0.359797862461486	0.451580260583737	Ns
Secisbp2	Secisbp2	308.087367560243	0.248001998654605	0.110739486011276	2.23950830536952	0.0251228615325757	0.0458034817698847	Ns
Purg	Purg	92.0214647289518	0.40062766618053	0.193191456984343	2.07373386191191	0.0381040345509714	0.0659484190020603	Ns
Nsd2	Nsd2	805.231361425574	-0.369413163978733	0.0811944589911186	-4.54973367110114	5.3713856408815e-06	2.08984960713575e-05	Ns
Smarcc1	Smarcc1	655.699517304896	0.222267759501056	0.0828149359333557	2.68390909195321	0.00727668895245337	0.0151480572416863	Ns
Pigu	Pigu	298.802041075931	-0.671263709885818	0.11432131811331	-5.87172822150715	4.31275357506374e-09	2.5228524807697e-08	Ns
Kif24	Kif24	40.6649551185976	-1.24918729289865	0.285228125351253	-4.37960769598123	1.18893152609382e-05	4.35779341790244e-05	Ns
Tbc1d19	Tbc1d19	124.323102646363	0.101250145947306	0.171628369317981	0.589938285550663	0.55523202525621	0.63969279552727	Ns
Rhbdd3	Rhbdd3	214.665696405564	0.183563653099564	0.130654982516865	1.40494950566366	0.160036293919173	0.229997839199147	Ns
Pak4	Pak4	380.746337108254	0.244550099380933	0.111973094014158	2.1840076987603	0.0289616823474239	0.0518442171622883	Ns
Gatad1	Gatad1	1252.30023823614	-0.146583942764692	0.0649619045081027	-2.25646005723875	0.0240418340912893	0.0440544261514588	Ns
Decr1	Decr1	598.474989725024	0.0434611476466948	0.0893622732655148	0.486347829554002	0.626720573071544	0.70400986115274	Ns
Scoc	Scoc	300.818789637532	0.327408217782901	0.118896149888686	2.75373271623538	0.00589198649154681	0.0125850669262562	Ns
Tbc1d8	Tbc1d8	920.306747418241	-0.465992213504212	0.0815044997471717	-5.71738020538409	1.08178887754083e-08	6.03985818870635e-08	Ns
Pdcd2	Pdcd2	222.254053801137	0.0872236017578172	0.133507781113404	0.653322233583733	0.513548561715567	0.600042036227131	Ns
Arsa	Arsa	1171.30809235633	0.200105336160973	0.0693270510823584	2.88639619076331	0.00389681274660065	0.00866694634756938	Ns
Triobp	Triobp	925.468311748348	0.389649716990312	0.0821665431773794	4.74219435213606	2.1141565313861e-06	8.75521031016208e-06	Ns
Cpt2	Cpt2	469.986117440915	-0.196732405426561	0.0983954382328962	-1.99940575457276	0.045564469809019	0.0772075681290816	Ns
Macroh2a1	Macroh2a1	3925.42237683338	0.172217862908578	0.0529657566063425	3.25149443608544	0.00114800022549022	0.00287086372178983	Ns
Arfip2	Arfip2	575.534091744967	-0.0303844423467569	0.0843934524553718	-0.360033171564163	0.718822327312863	0.783649626545143	Ns
Kmt2c	Kmt2c	671.645077521281	-0.585808698817614	0.0854420243443863	-6.85621277483347	7.07100364257126e-12	5.68463766596492e-11	Ns
[truncated: 9,642 more rows]
